# Supplementary material for: Machine learning models identify ferroptosis-related genes as potential diagnostic biomarkers for Alzheimer’s disease
Source: Front Aging Neurosci. 2022 Sep 28;14:994130. doi: 10.3389/fnagi.2022.994130 (PMC9575464; doi:10.3389/fnagi.2022.994130)
Supplement: Supplementary file 2 [file Data_Sheet_2.CSV]

	title	geo_accession	status	submission_date	last_update_date	type	channel_count	source_name_ch1	organism_ch1	characteristics_ch1	characteristics_ch1.1	treatment_protocol_ch1	growth_protocol_ch1	molecule_ch1	extract_protocol_ch1	label_ch1	label_protocol_ch1	taxid_ch1	source_name_ch2	organism_ch2	characteristics_ch2	characteristics_ch2.1	characteristics_ch2.2	characteristics_ch2.3	treatment_protocol_ch2	growth_protocol_ch2	molecule_ch2	extract_protocol_ch2	label_ch2	label_protocol_ch2	taxid_ch2	hyb_protocol	scan_protocol	description	data_processing	platform_id	contact_name	contact_email	contact_department	contact_institute	contact_address	contact_city	contact_state	contact_zip/postal_code	contact_country	supplementary_file	data_row_count	age:ch2	disease status:ch2
GSM1423780	PFC_1	GSM1423780	Public on Jul 31 2014	Jul 01 2014	Jul 31 2014	RNA	2	HBTRC_PF_Pool_1	Homo sapiens	tissue: prefrontal cortex brain	sample type: reference	NA	Fresh-frozen post-mortem brain tissues.	total RNA	Qiagen RNeasy spin columns with DNase treatment.	Cy3	Samples were amplified and labeled using a custom automated two-cycle version of the MessageAmp II kit from Ambion. Sample amplification, labeling, and microarray processing were performed by the Rosetta Inpharmatics Gene Expression Laboratory in Seattle, Wash.	9606	PFC_1	Homo sapiens	tissue: prefrontal cortex brain	age: 67 yrs	gender: female	disease status: Alzheimer's disease	NA	Fresh-frozen post-mortem brain tissues.	total RNA	Qiagen RNeasy spin columns with DNase treatment.	Cy5	Samples were amplified and labeled using a custom automated two-cycle version of the MessageAmp II kit from Ambion. Sample amplification, labeling, and microarray processing were performed by the Rosetta Inpharmatics Gene Expression Laboratory in Seattle, Wash.	9606	Microarrays were incubated at 40C for 48 hours in a rotating carousel. Hybridizations to custom Agilent microarrays were completed as previously described (Hughes et al. Nat Biotech (2001), 19(4):342-7). Microarrays were washed to remove non-specific hybridized sample. Afterwards, microarrays were dried in an ozone-free nitrogen chamber.	Microarrays were scanned using the Agilent LP2 laser scanner. The scanner output is a Tiff file, which contains the quantitative hybridization data from each individual microarray. The Tiff files were then processed using Rosetta custom feature extraction software.	Dorsolateral prefrontal cortex (DLPFC)	Data were processed using the Rosetta Resolver system. Rosetta's custom feature extraction software performs error modeling before data are loaded into the Resolver system. The Resolver system performs a squeeze operation that combines replicates of the same sequence in an array while applying error weighting. The error weighting consists of adjusting for additive and multiplicative noise. A P-va…	GPL4372	Jun,,Zhu	junzhu_99@yahoo.com	Genetics and Genomic Sciences	Icahn Medical School at Mount Sinai	One Gustave L Levy, Box 1498	New York	NY	10029	USA	NONE	39280	67 yrs	Alzheimer's disease
GSM1423781	PFC_2	GSM1423781	Public on Jul 31 2014	Jul 01 2014	Jul 31 2014	RNA	2	HBTRC_PF_Pool_2	Homo sapiens	tissue: prefrontal cortex brain	sample type: reference	NA	Fresh-frozen post-mortem brain tissues.	total RNA	Qiagen RNeasy spin columns with DNase treatment.	Cy3	Samples were amplified and labeled using a custom automated two-cycle version of the MessageAmp II kit from Ambion. Sample amplification, labeling, and microarray processing were performed by the Rosetta Inpharmatics Gene Expression Laboratory in Seattle, Wash.	9606	PFC_2	Homo sapiens	tissue: prefrontal cortex brain	age: 88 yrs	gender: male	disease status: Alzheimer's disease	NA	Fresh-frozen post-mortem brain tissues.	total RNA	Qiagen RNeasy spin columns with DNase treatment.	Cy5	Samples were amplified and labeled using a custom automated two-cycle version of the MessageAmp II kit from Ambion. Sample amplification, labeling, and microarray processing were performed by the Rosetta Inpharmatics Gene Expression Laboratory in Seattle, Wash.	9606	Microarrays were incubated at 40C for 48 hours in a rotating carousel. Hybridizations to custom Agilent microarrays were completed as previously described (Hughes et al. Nat Biotech (2001), 19(4):342-7). Microarrays were washed to remove non-specific hybridized sample. Afterwards, microarrays were dried in an ozone-free nitrogen chamber.	Microarrays were scanned using the Agilent LP2 laser scanner. The scanner output is a Tiff file, which contains the quantitative hybridization data from each individual microarray. The Tiff files were then processed using Rosetta custom feature extraction software.	Dorsolateral prefrontal cortex (DLPFC)	Data were processed using the Rosetta Resolver system. Rosetta's custom feature extraction software performs error modeling before data are loaded into the Resolver system. The Resolver system performs a squeeze operation that combines replicates of the same sequence in an array while applying error weighting. The error weighting consists of adjusting for additive and multiplicative noise. A P-va…	GPL4372	Jun,,Zhu	junzhu_99@yahoo.com	Genetics and Genomic Sciences	Icahn Medical School at Mount Sinai	One Gustave L Levy, Box 1498	New York	NY	10029	USA	NONE	39280	88 yrs	Alzheimer's disease
GSM1423782	PFC_3	GSM1423782	Public on Jul 31 2014	Jul 01 2014	Jul 31 2014	RNA	2	HBTRC_PF_Pool_3	Homo sapiens	tissue: prefrontal cortex brain	sample type: reference	NA	Fresh-frozen post-mortem brain tissues.	total RNA	Qiagen RNeasy spin columns with DNase treatment.	Cy3	Samples were amplified and labeled using a custom automated two-cycle version of the MessageAmp II kit from Ambion. Sample amplification, labeling, and microarray processing were performed by the Rosetta Inpharmatics Gene Expression Laboratory in Seattle, Wash.	9606	PFC_3	Homo sapiens	tissue: prefrontal cortex brain	age: 62 yrs	gender: male	disease status: Alzheimer's disease	NA	Fresh-frozen post-mortem brain tissues.	total RNA	Qiagen RNeasy spin columns with DNase treatment.	Cy5	Samples were amplified and labeled using a custom automated two-cycle version of the MessageAmp II kit from Ambion. Sample amplification, labeling, and microarray processing were performed by the Rosetta Inpharmatics Gene Expression Laboratory in Seattle, Wash.	9606	Microarrays were incubated at 40C for 48 hours in a rotating carousel. Hybridizations to custom Agilent microarrays were completed as previously described (Hughes et al. Nat Biotech (2001), 19(4):342-7). Microarrays were washed to remove non-specific hybridized sample. Afterwards, microarrays were dried in an ozone-free nitrogen chamber.	Microarrays were scanned using the Agilent LP2 laser scanner. The scanner output is a Tiff file, which contains the quantitative hybridization data from each individual microarray. The Tiff files were then processed using Rosetta custom feature extraction software.	Dorsolateral prefrontal cortex (DLPFC)	Data were processed using the Rosetta Resolver system. Rosetta's custom feature extraction software performs error modeling before data are loaded into the Resolver system. The Resolver system performs a squeeze operation that combines replicates of the same sequence in an array while applying error weighting. The error weighting consists of adjusting for additive and multiplicative noise. A P-va…	GPL4372	Jun,,Zhu	junzhu_99@yahoo.com	Genetics and Genomic Sciences	Icahn Medical School at Mount Sinai	One Gustave L Levy, Box 1498	New York	NY	10029	USA	NONE	39280	62 yrs	Alzheimer's disease
GSM1423783	PFC_4	GSM1423783	Public on Jul 31 2014	Jul 01 2014	Jul 31 2014	RNA	2	HBTRC_PF_Pool_4	Homo sapiens	tissue: prefrontal cortex brain	sample type: reference	NA	Fresh-frozen post-mortem brain tissues.	total RNA	Qiagen RNeasy spin columns with DNase treatment.	Cy3	Samples were amplified and labeled using a custom automated two-cycle version of the MessageAmp II kit from Ambion. Sample amplification, labeling, and microarray processing were performed by the Rosetta Inpharmatics Gene Expression Laboratory in Seattle, Wash.	9606	PFC_4	Homo sapiens	tissue: prefrontal cortex brain	age: 90 yrs	gender: female	disease status: Alzheimer's disease	NA	Fresh-frozen post-mortem brain tissues.	total RNA	Qiagen RNeasy spin columns with DNase treatment.	Cy5	Samples were amplified and labeled using a custom automated two-cycle version of the MessageAmp II kit from Ambion. Sample amplification, labeling, and microarray processing were performed by the Rosetta Inpharmatics Gene Expression Laboratory in Seattle, Wash.	9606	Microarrays were incubated at 40C for 48 hours in a rotating carousel. Hybridizations to custom Agilent microarrays were completed as previously described (Hughes et al. Nat Biotech (2001), 19(4):342-7). Microarrays were washed to remove non-specific hybridized sample. Afterwards, microarrays were dried in an ozone-free nitrogen chamber.	Microarrays were scanned using the Agilent LP2 laser scanner. The scanner output is a Tiff file, which contains the quantitative hybridization data from each individual microarray. The Tiff files were then processed using Rosetta custom feature extraction software.	Dorsolateral prefrontal cortex (DLPFC)	Data were processed using the Rosetta Resolver system. Rosetta's custom feature extraction software performs error modeling before data are loaded into the Resolver system. The Resolver system performs a squeeze operation that combines replicates of the same sequence in an array while applying error weighting. The error weighting consists of adjusting for additive and multiplicative noise. A P-va…	GPL4372	Jun,,Zhu	junzhu_99@yahoo.com	Genetics and Genomic Sciences	Icahn Medical School at Mount Sinai	One Gustave L Levy, Box 1498	New York	NY	10029	USA	NONE	39280	90 yrs	Alzheimer's disease
GSM1423784	PFC_5	GSM1423784	Public on Jul 31 2014	Jul 01 2014	Jul 31 2014	RNA	2	HBTRC_PF_Pool_5	Homo sapiens	tissue: prefrontal cortex brain	sample type: reference	NA	Fresh-frozen post-mortem brain tissues.	total RNA	Qiagen RNeasy spin columns with DNase treatment.	Cy3	Samples were amplified and labeled using a custom automated two-cycle version of the MessageAmp II kit from Ambion. Sample amplification, labeling, and microarray processing were performed by the Rosetta Inpharmatics Gene Expression Laboratory in Seattle, Wash.	9606	PFC_5	Homo sapiens	tissue: prefrontal cortex brain	age: 90 yrs	gender: female	disease status: Alzheimer's disease	NA	Fresh-frozen post-mortem brain tissues.	total RNA	Qiagen RNeasy spin columns with DNase treatment.	Cy5	Samples were amplified and labeled using a custom automated two-cycle version of the MessageAmp II kit from Ambion. Sample amplification, labeling, and microarray processing were performed by the Rosetta Inpharmatics Gene Expression Laboratory in Seattle, Wash.	9606	Microarrays were incubated at 40C for 48 hours in a rotating carousel. Hybridizations to custom Agilent microarrays were completed as previously described (Hughes et al. Nat Biotech (2001), 19(4):342-7). Microarrays were washed to remove non-specific hybridized sample. Afterwards, microarrays were dried in an ozone-free nitrogen chamber.	Microarrays were scanned using the Agilent LP2 laser scanner. The scanner output is a Tiff file, which contains the quantitative hybridization data from each individual microarray. The Tiff files were then processed using Rosetta custom feature extraction software.	Dorsolateral prefrontal cortex (DLPFC)	Data were processed using the Rosetta Resolver system. Rosetta's custom feature extraction software performs error modeling before data are loaded into the Resolver system. The Resolver system performs a squeeze operation that combines replicates of the same sequence in an array while applying error weighting. The error weighting consists of adjusting for additive and multiplicative noise. A P-va…	GPL4372	Jun,,Zhu	junzhu_99@yahoo.com	Genetics and Genomic Sciences	Icahn Medical School at Mount Sinai	One Gustave L Levy, Box 1498	New York	NY	10029	USA	NONE	39280	90 yrs	Alzheimer's disease
GSM1423785	PFC_6	GSM1423785	Public on Jul 31 2014	Jul 01 2014	Jul 31 2014	RNA	2	HBTRC_PF_Pool_6	Homo sapiens	tissue: prefrontal cortex brain	sample type: reference	NA	Fresh-frozen post-mortem brain tissues.	total RNA	Qiagen RNeasy spin columns with DNase treatment.	Cy3	Samples were amplified and labeled using a custom automated two-cycle version of the MessageAmp II kit from Ambion. Sample amplification, labeling, and microarray processing were performed by the Rosetta Inpharmatics Gene Expression Laboratory in Seattle, Wash.	9606	PFC_6	Homo sapiens	tissue: prefrontal cortex brain	age: 95 yrs	gender: female	disease status: Alzheimer's disease	NA	Fresh-frozen post-mortem brain tissues.	total RNA	Qiagen RNeasy spin columns with DNase treatment.	Cy5	Samples were amplified and labeled using a custom automated two-cycle version of the MessageAmp II kit from Ambion. Sample amplification, labeling, and microarray processing were performed by the Rosetta Inpharmatics Gene Expression Laboratory in Seattle, Wash.	9606	Microarrays were incubated at 40C for 48 hours in a rotating carousel. Hybridizations to custom Agilent microarrays were completed as previously described (Hughes et al. Nat Biotech (2001), 19(4):342-7). Microarrays were washed to remove non-specific hybridized sample. Afterwards, microarrays were dried in an ozone-free nitrogen chamber.	Microarrays were scanned using the Agilent LP2 laser scanner. The scanner output is a Tiff file, which contains the quantitative hybridization data from each individual microarray. The Tiff files were then processed using Rosetta custom feature extraction software.	Dorsolateral prefrontal cortex (DLPFC)	Data were processed using the Rosetta Resolver system. Rosetta's custom feature extraction software performs error modeling before data are loaded into the Resolver system. The Resolver system performs a squeeze operation that combines replicates of the same sequence in an array while applying error weighting. The error weighting consists of adjusting for additive and multiplicative noise. A P-va…	GPL4372	Jun,,Zhu	junzhu_99@yahoo.com	Genetics and Genomic Sciences	Icahn Medical School at Mount Sinai	One Gustave L Levy, Box 1498	New York	NY	10029	USA	NONE	39280	95 yrs	Alzheimer's disease
GSM1423786	PFC_7	GSM1423786	Public on Jul 31 2014	Jul 01 2014	Jul 31 2014	RNA	2	HBTRC_PF_Pool_7	Homo sapiens	tissue: prefrontal cortex brain	sample type: reference	NA	Fresh-frozen post-mortem brain tissues.	total RNA	Qiagen RNeasy spin columns with DNase treatment.	Cy3	Samples were amplified and labeled using a custom automated two-cycle version of the MessageAmp II kit from Ambion. Sample amplification, labeling, and microarray processing were performed by the Rosetta Inpharmatics Gene Expression Laboratory in Seattle, Wash.	9606	PFC_7	Homo sapiens	tissue: prefrontal cortex brain	age: 77 yrs	gender: female	disease status: Alzheimer's disease	NA	Fresh-frozen post-mortem brain tissues.	total RNA	Qiagen RNeasy spin columns with DNase treatment.	Cy5	Samples were amplified and labeled using a custom automated two-cycle version of the MessageAmp II kit from Ambion. Sample amplification, labeling, and microarray processing were performed by the Rosetta Inpharmatics Gene Expression Laboratory in Seattle, Wash.	9606	Microarrays were incubated at 40C for 48 hours in a rotating carousel. Hybridizations to custom Agilent microarrays were completed as previously described (Hughes et al. Nat Biotech (2001), 19(4):342-7). Microarrays were washed to remove non-specific hybridized sample. Afterwards, microarrays were dried in an ozone-free nitrogen chamber.	Microarrays were scanned using the Agilent LP2 laser scanner. The scanner output is a Tiff file, which contains the quantitative hybridization data from each individual microarray. The Tiff files were then processed using Rosetta custom feature extraction software.	Dorsolateral prefrontal cortex (DLPFC)	Data were processed using the Rosetta Resolver system. Rosetta's custom feature extraction software performs error modeling before data are loaded into the Resolver system. The Resolver system performs a squeeze operation that combines replicates of the same sequence in an array while applying error weighting. The error weighting consists of adjusting for additive and multiplicative noise. A P-va…	GPL4372	Jun,,Zhu	junzhu_99@yahoo.com	Genetics and Genomic Sciences	Icahn Medical School at Mount Sinai	One Gustave L Levy, Box 1498	New York	NY	10029	USA	NONE	39280	77 yrs	Alzheimer's disease
GSM1423787	PFC_8	GSM1423787	Public on Jul 31 2014	Jul 01 2014	Jul 31 2014	RNA	2	HBTRC_PF_Pool_8	Homo sapiens	tissue: prefrontal cortex brain	sample type: reference	NA	Fresh-frozen post-mortem brain tissues.	total RNA	Qiagen RNeasy spin columns with DNase treatment.	Cy3	Samples were amplified and labeled using a custom automated two-cycle version of the MessageAmp II kit from Ambion. Sample amplification, labeling, and microarray processing were performed by the Rosetta Inpharmatics Gene Expression Laboratory in Seattle, Wash.	9606	PFC_8	Homo sapiens	tissue: prefrontal cortex brain	age: 100 yrs	gender: female	disease status: Alzheimer's disease	NA	Fresh-frozen post-mortem brain tissues.	total RNA	Qiagen RNeasy spin columns with DNase treatment.	Cy5	Samples were amplified and labeled using a custom automated two-cycle version of the MessageAmp II kit from Ambion. Sample amplification, labeling, and microarray processing were performed by the Rosetta Inpharmatics Gene Expression Laboratory in Seattle, Wash.	9606	Microarrays were incubated at 40C for 48 hours in a rotating carousel. Hybridizations to custom Agilent microarrays were completed as previously described (Hughes et al. Nat Biotech (2001), 19(4):342-7). Microarrays were washed to remove non-specific hybridized sample. Afterwards, microarrays were dried in an ozone-free nitrogen chamber.	Microarrays were scanned using the Agilent LP2 laser scanner. The scanner output is a Tiff file, which contains the quantitative hybridization data from each individual microarray. The Tiff files were then processed using Rosetta custom feature extraction software.	Dorsolateral prefrontal cortex (DLPFC)	Data were processed using the Rosetta Resolver system. Rosetta's custom feature extraction software performs error modeling before data are loaded into the Resolver system. The Resolver system performs a squeeze operation that combines replicates of the same sequence in an array while applying error weighting. The error weighting consists of adjusting for additive and multiplicative noise. A P-va…	GPL4372	Jun,,Zhu	junzhu_99@yahoo.com	Genetics and Genomic Sciences	Icahn Medical School at Mount Sinai	One Gustave L Levy, Box 1498	New York	NY	10029	USA	NONE	39280	100 yrs	Alzheimer's disease
GSM1423788	PFC_9	GSM1423788	Public on Jul 31 2014	Jul 01 2014	Jul 31 2014	RNA	2	HBTRC_PF_Pool_9	Homo sapiens	tissue: prefrontal cortex brain	sample type: reference	NA	Fresh-frozen post-mortem brain tissues.	total RNA	Qiagen RNeasy spin columns with DNase treatment.	Cy3	Samples were amplified and labeled using a custom automated two-cycle version of the MessageAmp II kit from Ambion. Sample amplification, labeling, and microarray processing were performed by the Rosetta Inpharmatics Gene Expression Laboratory in Seattle, Wash.	9606	PFC_9	Homo sapiens	tissue: prefrontal cortex brain	age: 72 yrs	gender: male	disease status: Alzheimer's disease	NA	Fresh-frozen post-mortem brain tissues.	total RNA	Qiagen RNeasy spin columns with DNase treatment.	Cy5	Samples were amplified and labeled using a custom automated two-cycle version of the MessageAmp II kit from Ambion. Sample amplification, labeling, and microarray processing were performed by the Rosetta Inpharmatics Gene Expression Laboratory in Seattle, Wash.	9606	Microarrays were incubated at 40C for 48 hours in a rotating carousel. Hybridizations to custom Agilent microarrays were completed as previously described (Hughes et al. Nat Biotech (2001), 19(4):342-7). Microarrays were washed to remove non-specific hybridized sample. Afterwards, microarrays were dried in an ozone-free nitrogen chamber.	Microarrays were scanned using the Agilent LP2 laser scanner. The scanner output is a Tiff file, which contains the quantitative hybridization data from each individual microarray. The Tiff files were then processed using Rosetta custom feature extraction software.	Dorsolateral prefrontal cortex (DLPFC)	Data were processed using the Rosetta Resolver system. Rosetta's custom feature extraction software performs error modeling before data are loaded into the Resolver system. The Resolver system performs a squeeze operation that combines replicates of the same sequence in an array while applying error weighting. The error weighting consists of adjusting for additive and multiplicative noise. A P-va…	GPL4372	Jun,,Zhu	junzhu_99@yahoo.com	Genetics and Genomic Sciences	Icahn Medical School at Mount Sinai	One Gustave L Levy, Box 1498	New York	NY	10029	USA	NONE	39280	72 yrs	Alzheimer's disease
GSM1423789	PFC_10	GSM1423789	Public on Jul 31 2014	Jul 01 2014	Jul 31 2014	RNA	2	HBTRC_PF_Pool_10	Homo sapiens	tissue: prefrontal cortex brain	sample type: reference	NA	Fresh-frozen post-mortem brain tissues.	total RNA	Qiagen RNeasy spin columns with DNase treatment.	Cy3	Samples were amplified and labeled using a custom automated two-cycle version of the MessageAmp II kit from Ambion. Sample amplification, labeling, and microarray processing were performed by the Rosetta Inpharmatics Gene Expression Laboratory in Seattle, Wash.	9606	PFC_10	Homo sapiens	tissue: prefrontal cortex brain	age: 64 yrs	gender: female	disease status: Alzheimer's disease	NA	Fresh-frozen post-mortem brain tissues.	total RNA	Qiagen RNeasy spin columns with DNase treatment.	Cy5	Samples were amplified and labeled using a custom automated two-cycle version of the MessageAmp II kit from Ambion. Sample amplification, labeling, and microarray processing were performed by the Rosetta Inpharmatics Gene Expression Laboratory in Seattle, Wash.	9606	Microarrays were incubated at 40C for 48 hours in a rotating carousel. Hybridizations to custom Agilent microarrays were completed as previously described (Hughes et al. Nat Biotech (2001), 19(4):342-7). Microarrays were washed to remove non-specific hybridized sample. Afterwards, microarrays were dried in an ozone-free nitrogen chamber.	Microarrays were scanned using the Agilent LP2 laser scanner. The scanner output is a Tiff file, which contains the quantitative hybridization data from each individual microarray. The Tiff files were then processed using Rosetta custom feature extraction software.	Dorsolateral prefrontal cortex (DLPFC)	Data were processed using the Rosetta Resolver system. Rosetta's custom feature extraction software performs error modeling before data are loaded into the Resolver system. The Resolver system performs a squeeze operation that combines replicates of the same sequence in an array while applying error weighting. The error weighting consists of adjusting for additive and multiplicative noise. A P-va…	GPL4372	Jun,,Zhu	junzhu_99@yahoo.com	Genetics and Genomic Sciences	Icahn Medical School at Mount Sinai	One Gustave L Levy, Box 1498	New York	NY	10029	USA	NONE	39280	64 yrs	Alzheimer's disease
GSM1423790	PFC_11	GSM1423790	Public on Jul 31 2014	Jul 01 2014	Jul 31 2014	RNA	2	HBTRC_PF_Pool_11	Homo sapiens	tissue: prefrontal cortex brain	sample type: reference	NA	Fresh-frozen post-mortem brain tissues.	total RNA	Qiagen RNeasy spin columns with DNase treatment.	Cy3	Samples were amplified and labeled using a custom automated two-cycle version of the MessageAmp II kit from Ambion. Sample amplification, labeling, and microarray processing were performed by the Rosetta Inpharmatics Gene Expression Laboratory in Seattle, Wash.	9606	PFC_11	Homo sapiens	tissue: prefrontal cortex brain	age: 89 yrs	gender: female	disease status: Alzheimer's disease	NA	Fresh-frozen post-mortem brain tissues.	total RNA	Qiagen RNeasy spin columns with DNase treatment.	Cy5	Samples were amplified and labeled using a custom automated two-cycle version of the MessageAmp II kit from Ambion. Sample amplification, labeling, and microarray processing were performed by the Rosetta Inpharmatics Gene Expression Laboratory in Seattle, Wash.	9606	Microarrays were incubated at 40C for 48 hours in a rotating carousel. Hybridizations to custom Agilent microarrays were completed as previously described (Hughes et al. Nat Biotech (2001), 19(4):342-7). Microarrays were washed to remove non-specific hybridized sample. Afterwards, microarrays were dried in an ozone-free nitrogen chamber.	Microarrays were scanned using the Agilent LP2 laser scanner. The scanner output is a Tiff file, which contains the quantitative hybridization data from each individual microarray. The Tiff files were then processed using Rosetta custom feature extraction software.	Dorsolateral prefrontal cortex (DLPFC)	Data were processed using the Rosetta Resolver system. Rosetta's custom feature extraction software performs error modeling before data are loaded into the Resolver system. The Resolver system performs a squeeze operation that combines replicates of the same sequence in an array while applying error weighting. The error weighting consists of adjusting for additive and multiplicative noise. A P-va…	GPL4372	Jun,,Zhu	junzhu_99@yahoo.com	Genetics and Genomic Sciences	Icahn Medical School at Mount Sinai	One Gustave L Levy, Box 1498	New York	NY	10029	USA	NONE	39280	89 yrs	Alzheimer's disease
GSM1423791	PFC_12	GSM1423791	Public on Jul 31 2014	Jul 01 2014	Jul 31 2014	RNA	2	HBTRC_PF_Pool_12	Homo sapiens	tissue: prefrontal cortex brain	sample type: reference	NA	Fresh-frozen post-mortem brain tissues.	total RNA	Qiagen RNeasy spin columns with DNase treatment.	Cy3	Samples were amplified and labeled using a custom automated two-cycle version of the MessageAmp II kit from Ambion. Sample amplification, labeling, and microarray processing were performed by the Rosetta Inpharmatics Gene Expression Laboratory in Seattle, Wash.	9606	PFC_12	Homo sapiens	tissue: prefrontal cortex brain	age: 80 yrs	gender: female	disease status: Alzheimer's disease	NA	Fresh-frozen post-mortem brain tissues.	total RNA	Qiagen RNeasy spin columns with DNase treatment.	Cy5	Samples were amplified and labeled using a custom automated two-cycle version of the MessageAmp II kit from Ambion. Sample amplification, labeling, and microarray processing were performed by the Rosetta Inpharmatics Gene Expression Laboratory in Seattle, Wash.	9606	Microarrays were incubated at 40C for 48 hours in a rotating carousel. Hybridizations to custom Agilent microarrays were completed as previously described (Hughes et al. Nat Biotech (2001), 19(4):342-7). Microarrays were washed to remove non-specific hybridized sample. Afterwards, microarrays were dried in an ozone-free nitrogen chamber.	Microarrays were scanned using the Agilent LP2 laser scanner. The scanner output is a Tiff file, which contains the quantitative hybridization data from each individual microarray. The Tiff files were then processed using Rosetta custom feature extraction software.	Dorsolateral prefrontal cortex (DLPFC)	Data were processed using the Rosetta Resolver system. Rosetta's custom feature extraction software performs error modeling before data are loaded into the Resolver system. The Resolver system performs a squeeze operation that combines replicates of the same sequence in an array while applying error weighting. The error weighting consists of adjusting for additive and multiplicative noise. A P-va…	GPL4372	Jun,,Zhu	junzhu_99@yahoo.com	Genetics and Genomic Sciences	Icahn Medical School at Mount Sinai	One Gustave L Levy, Box 1498	New York	NY	10029	USA	NONE	39280	80 yrs	Alzheimer's disease
GSM1423792	PFC_13	GSM1423792	Public on Jul 31 2014	Jul 01 2014	Jul 31 2014	RNA	2	HBTRC_PF_Pool_13	Homo sapiens	tissue: prefrontal cortex brain	sample type: reference	NA	Fresh-frozen post-mortem brain tissues.	total RNA	Qiagen RNeasy spin columns with DNase treatment.	Cy3	Samples were amplified and labeled using a custom automated two-cycle version of the MessageAmp II kit from Ambion. Sample amplification, labeling, and microarray processing were performed by the Rosetta Inpharmatics Gene Expression Laboratory in Seattle, Wash.	9606	PFC_13	Homo sapiens	tissue: prefrontal cortex brain	age: 61 yrs	gender: female	disease status: Alzheimer's disease	NA	Fresh-frozen post-mortem brain tissues.	total RNA	Qiagen RNeasy spin columns with DNase treatment.	Cy5	Samples were amplified and labeled using a custom automated two-cycle version of the MessageAmp II kit from Ambion. Sample amplification, labeling, and microarray processing were performed by the Rosetta Inpharmatics Gene Expression Laboratory in Seattle, Wash.	9606	Microarrays were incubated at 40C for 48 hours in a rotating carousel. Hybridizations to custom Agilent microarrays were completed as previously described (Hughes et al. Nat Biotech (2001), 19(4):342-7). Microarrays were washed to remove non-specific hybridized sample. Afterwards, microarrays were dried in an ozone-free nitrogen chamber.	Microarrays were scanned using the Agilent LP2 laser scanner. The scanner output is a Tiff file, which contains the quantitative hybridization data from each individual microarray. The Tiff files were then processed using Rosetta custom feature extraction software.	Dorsolateral prefrontal cortex (DLPFC)	Data were processed using the Rosetta Resolver system. Rosetta's custom feature extraction software performs error modeling before data are loaded into the Resolver system. The Resolver system performs a squeeze operation that combines replicates of the same sequence in an array while applying error weighting. The error weighting consists of adjusting for additive and multiplicative noise. A P-va…	GPL4372	Jun,,Zhu	junzhu_99@yahoo.com	Genetics and Genomic Sciences	Icahn Medical School at Mount Sinai	One Gustave L Levy, Box 1498	New York	NY	10029	USA	NONE	39280	61 yrs	Alzheimer's disease
GSM1423793	PFC_14	GSM1423793	Public on Jul 31 2014	Jul 01 2014	Jul 31 2014	RNA	2	HBTRC_PF_Pool_14	Homo sapiens	tissue: prefrontal cortex brain	sample type: reference	NA	Fresh-frozen post-mortem brain tissues.	total RNA	Qiagen RNeasy spin columns with DNase treatment.	Cy3	Samples were amplified and labeled using a custom automated two-cycle version of the MessageAmp II kit from Ambion. Sample amplification, labeling, and microarray processing were performed by the Rosetta Inpharmatics Gene Expression Laboratory in Seattle, Wash.	9606	PFC_14	Homo sapiens	tissue: prefrontal cortex brain	age: 93 yrs	gender: male	disease status: Alzheimer's disease	NA	Fresh-frozen post-mortem brain tissues.	total RNA	Qiagen RNeasy spin columns with DNase treatment.	Cy5	Samples were amplified and labeled using a custom automated two-cycle version of the MessageAmp II kit from Ambion. Sample amplification, labeling, and microarray processing were performed by the Rosetta Inpharmatics Gene Expression Laboratory in Seattle, Wash.	9606	Microarrays were incubated at 40C for 48 hours in a rotating carousel. Hybridizations to custom Agilent microarrays were completed as previously described (Hughes et al. Nat Biotech (2001), 19(4):342-7). Microarrays were washed to remove non-specific hybridized sample. Afterwards, microarrays were dried in an ozone-free nitrogen chamber.	Microarrays were scanned using the Agilent LP2 laser scanner. The scanner output is a Tiff file, which contains the quantitative hybridization data from each individual microarray. The Tiff files were then processed using Rosetta custom feature extraction software.	Dorsolateral prefrontal cortex (DLPFC)	Data were processed using the Rosetta Resolver system. Rosetta's custom feature extraction software performs error modeling before data are loaded into the Resolver system. The Resolver system performs a squeeze operation that combines replicates of the same sequence in an array while applying error weighting. The error weighting consists of adjusting for additive and multiplicative noise. A P-va…	GPL4372	Jun,,Zhu	junzhu_99@yahoo.com	Genetics and Genomic Sciences	Icahn Medical School at Mount Sinai	One Gustave L Levy, Box 1498	New York	NY	10029	USA	NONE	39280	93 yrs	Alzheimer's disease
GSM1423794	PFC_15	GSM1423794	Public on Jul 31 2014	Jul 01 2014	Jul 31 2014	RNA	2	HBTRC_PF_Pool_15	Homo sapiens	tissue: prefrontal cortex brain	sample type: reference	NA	Fresh-frozen post-mortem brain tissues.	total RNA	Qiagen RNeasy spin columns with DNase treatment.	Cy3	Samples were amplified and labeled using a custom automated two-cycle version of the MessageAmp II kit from Ambion. Sample amplification, labeling, and microarray processing were performed by the Rosetta Inpharmatics Gene Expression Laboratory in Seattle, Wash.	9606	PFC_15	Homo sapiens	tissue: prefrontal cortex brain	age: 81 yrs	gender: female	disease status: Alzheimer's disease	NA	Fresh-frozen post-mortem brain tissues.	total RNA	Qiagen RNeasy spin columns with DNase treatment.	Cy5	Samples were amplified and labeled using a custom automated two-cycle version of the MessageAmp II kit from Ambion. Sample amplification, labeling, and microarray processing were performed by the Rosetta Inpharmatics Gene Expression Laboratory in Seattle, Wash.	9606	Microarrays were incubated at 40C for 48 hours in a rotating carousel. Hybridizations to custom Agilent microarrays were completed as previously described (Hughes et al. Nat Biotech (2001), 19(4):342-7). Microarrays were washed to remove non-specific hybridized sample. Afterwards, microarrays were dried in an ozone-free nitrogen chamber.	Microarrays were scanned using the Agilent LP2 laser scanner. The scanner output is a Tiff file, which contains the quantitative hybridization data from each individual microarray. The Tiff files were then processed using Rosetta custom feature extraction software.	Dorsolateral prefrontal cortex (DLPFC)	Data were processed using the Rosetta Resolver system. Rosetta's custom feature extraction software performs error modeling before data are loaded into the Resolver system. The Resolver system performs a squeeze operation that combines replicates of the same sequence in an array while applying error weighting. The error weighting consists of adjusting for additive and multiplicative noise. A P-va…	GPL4372	Jun,,Zhu	junzhu_99@yahoo.com	Genetics and Genomic Sciences	Icahn Medical School at Mount Sinai	One Gustave L Levy, Box 1498	New York	NY	10029	USA	NONE	39280	81 yrs	Alzheimer's disease
GSM1423795	PFC_16	GSM1423795	Public on Jul 31 2014	Jul 01 2014	Jul 31 2014	RNA	2	HBTRC_PF_Pool_16	Homo sapiens	tissue: prefrontal cortex brain	sample type: reference	NA	Fresh-frozen post-mortem brain tissues.	total RNA	Qiagen RNeasy spin columns with DNase treatment.	Cy3	Samples were amplified and labeled using a custom automated two-cycle version of the MessageAmp II kit from Ambion. Sample amplification, labeling, and microarray processing were performed by the Rosetta Inpharmatics Gene Expression Laboratory in Seattle, Wash.	9606	PFC_16	Homo sapiens	tissue: prefrontal cortex brain	age: 89 yrs	gender: male	disease status: Alzheimer's disease	NA	Fresh-frozen post-mortem brain tissues.	total RNA	Qiagen RNeasy spin columns with DNase treatment.	Cy5	Samples were amplified and labeled using a custom automated two-cycle version of the MessageAmp II kit from Ambion. Sample amplification, labeling, and microarray processing were performed by the Rosetta Inpharmatics Gene Expression Laboratory in Seattle, Wash.	9606	Microarrays were incubated at 40C for 48 hours in a rotating carousel. Hybridizations to custom Agilent microarrays were completed as previously described (Hughes et al. Nat Biotech (2001), 19(4):342-7). Microarrays were washed to remove non-specific hybridized sample. Afterwards, microarrays were dried in an ozone-free nitrogen chamber.	Microarrays were scanned using the Agilent LP2 laser scanner. The scanner output is a Tiff file, which contains the quantitative hybridization data from each individual microarray. The Tiff files were then processed using Rosetta custom feature extraction software.	Dorsolateral prefrontal cortex (DLPFC)	Data were processed using the Rosetta Resolver system. Rosetta's custom feature extraction software performs error modeling before data are loaded into the Resolver system. The Resolver system performs a squeeze operation that combines replicates of the same sequence in an array while applying error weighting. The error weighting consists of adjusting for additive and multiplicative noise. A P-va…	GPL4372	Jun,,Zhu	junzhu_99@yahoo.com	Genetics and Genomic Sciences	Icahn Medical School at Mount Sinai	One Gustave L Levy, Box 1498	New York	NY	10029	USA	NONE	39280	89 yrs	Alzheimer's disease
GSM1423796	PFC_17	GSM1423796	Public on Jul 31 2014	Jul 01 2014	Jul 31 2014	RNA	2	HBTRC_PF_Pool_17	Homo sapiens	tissue: prefrontal cortex brain	sample type: reference	NA	Fresh-frozen post-mortem brain tissues.	total RNA	Qiagen RNeasy spin columns with DNase treatment.	Cy3	Samples were amplified and labeled using a custom automated two-cycle version of the MessageAmp II kit from Ambion. Sample amplification, labeling, and microarray processing were performed by the Rosetta Inpharmatics Gene Expression Laboratory in Seattle, Wash.	9606	PFC_17	Homo sapiens	tissue: prefrontal cortex brain	age: 81 yrs	gender: male	disease status: Alzheimer's disease	NA	Fresh-frozen post-mortem brain tissues.	total RNA	Qiagen RNeasy spin columns with DNase treatment.	Cy5	Samples were amplified and labeled using a custom automated two-cycle version of the MessageAmp II kit from Ambion. Sample amplification, labeling, and microarray processing were performed by the Rosetta Inpharmatics Gene Expression Laboratory in Seattle, Wash.	9606	Microarrays were incubated at 40C for 48 hours in a rotating carousel. Hybridizations to custom Agilent microarrays were completed as previously described (Hughes et al. Nat Biotech (2001), 19(4):342-7). Microarrays were washed to remove non-specific hybridized sample. Afterwards, microarrays were dried in an ozone-free nitrogen chamber.	Microarrays were scanned using the Agilent LP2 laser scanner. The scanner output is a Tiff file, which contains the quantitative hybridization data from each individual microarray. The Tiff files were then processed using Rosetta custom feature extraction software.	Dorsolateral prefrontal cortex (DLPFC)	Data were processed using the Rosetta Resolver system. Rosetta's custom feature extraction software performs error modeling before data are loaded into the Resolver system. The Resolver system performs a squeeze operation that combines replicates of the same sequence in an array while applying error weighting. The error weighting consists of adjusting for additive and multiplicative noise. A P-va…	GPL4372	Jun,,Zhu	junzhu_99@yahoo.com	Genetics and Genomic Sciences	Icahn Medical School at Mount Sinai	One Gustave L Levy, Box 1498	New York	NY	10029	USA	NONE	39280	81 yrs	Alzheimer's disease
GSM1423797	PFC_18	GSM1423797	Public on Jul 31 2014	Jul 01 2014	Jul 31 2014	RNA	2	HBTRC_PF_Pool_18	Homo sapiens	tissue: prefrontal cortex brain	sample type: reference	NA	Fresh-frozen post-mortem brain tissues.	total RNA	Qiagen RNeasy spin columns with DNase treatment.	Cy3	Samples were amplified and labeled using a custom automated two-cycle version of the MessageAmp II kit from Ambion. Sample amplification, labeling, and microarray processing were performed by the Rosetta Inpharmatics Gene Expression Laboratory in Seattle, Wash.	9606	PFC_18	Homo sapiens	tissue: prefrontal cortex brain	age: 85 yrs	gender: female	disease status: Alzheimer's disease	NA	Fresh-frozen post-mortem brain tissues.	total RNA	Qiagen RNeasy spin columns with DNase treatment.	Cy5	Samples were amplified and labeled using a custom automated two-cycle version of the MessageAmp II kit from Ambion. Sample amplification, labeling, and microarray processing were performed by the Rosetta Inpharmatics Gene Expression Laboratory in Seattle, Wash.	9606	Microarrays were incubated at 40C for 48 hours in a rotating carousel. Hybridizations to custom Agilent microarrays were completed as previously described (Hughes et al. Nat Biotech (2001), 19(4):342-7). Microarrays were washed to remove non-specific hybridized sample. Afterwards, microarrays were dried in an ozone-free nitrogen chamber.	Microarrays were scanned using the Agilent LP2 laser scanner. The scanner output is a Tiff file, which contains the quantitative hybridization data from each individual microarray. The Tiff files were then processed using Rosetta custom feature extraction software.	Dorsolateral prefrontal cortex (DLPFC)	Data were processed using the Rosetta Resolver system. Rosetta's custom feature extraction software performs error modeling before data are loaded into the Resolver system. The Resolver system performs a squeeze operation that combines replicates of the same sequence in an array while applying error weighting. The error weighting consists of adjusting for additive and multiplicative noise. A P-va…	GPL4372	Jun,,Zhu	junzhu_99@yahoo.com	Genetics and Genomic Sciences	Icahn Medical School at Mount Sinai	One Gustave L Levy, Box 1498	New York	NY	10029	USA	NONE	39280	85 yrs	Alzheimer's disease
GSM1423798	PFC_19	GSM1423798	Public on Jul 31 2014	Jul 01 2014	Jul 31 2014	RNA	2	HBTRC_PF_Pool_19	Homo sapiens	tissue: prefrontal cortex brain	sample type: reference	NA	Fresh-frozen post-mortem brain tissues.	total RNA	Qiagen RNeasy spin columns with DNase treatment.	Cy3	Samples were amplified and labeled using a custom automated two-cycle version of the MessageAmp II kit from Ambion. Sample amplification, labeling, and microarray processing were performed by the Rosetta Inpharmatics Gene Expression Laboratory in Seattle, Wash.	9606	PFC_19	Homo sapiens	tissue: prefrontal cortex brain	age: 79 yrs	gender: male	disease status: Alzheimer's disease	NA	Fresh-frozen post-mortem brain tissues.	total RNA	Qiagen RNeasy spin columns with DNase treatment.	Cy5	Samples were amplified and labeled using a custom automated two-cycle version of the MessageAmp II kit from Ambion. Sample amplification, labeling, and microarray processing were performed by the Rosetta Inpharmatics Gene Expression Laboratory in Seattle, Wash.	9606	Microarrays were incubated at 40C for 48 hours in a rotating carousel. Hybridizations to custom Agilent microarrays were completed as previously described (Hughes et al. Nat Biotech (2001), 19(4):342-7). Microarrays were washed to remove non-specific hybridized sample. Afterwards, microarrays were dried in an ozone-free nitrogen chamber.	Microarrays were scanned using the Agilent LP2 laser scanner. The scanner output is a Tiff file, which contains the quantitative hybridization data from each individual microarray. The Tiff files were then processed using Rosetta custom feature extraction software.	Dorsolateral prefrontal cortex (DLPFC)	Data were processed using the Rosetta Resolver system. Rosetta's custom feature extraction software performs error modeling before data are loaded into the Resolver system. The Resolver system performs a squeeze operation that combines replicates of the same sequence in an array while applying error weighting. The error weighting consists of adjusting for additive and multiplicative noise. A P-va…	GPL4372	Jun,,Zhu	junzhu_99@yahoo.com	Genetics and Genomic Sciences	Icahn Medical School at Mount Sinai	One Gustave L Levy, Box 1498	New York	NY	10029	USA	NONE	39280	79 yrs	Alzheimer's disease
GSM1423799	PFC_20	GSM1423799	Public on Jul 31 2014	Jul 01 2014	Jul 31 2014	RNA	2	HBTRC_PF_Pool_20	Homo sapiens	tissue: prefrontal cortex brain	sample type: reference	NA	Fresh-frozen post-mortem brain tissues.	total RNA	Qiagen RNeasy spin columns with DNase treatment.	Cy3	Samples were amplified and labeled using a custom automated two-cycle version of the MessageAmp II kit from Ambion. Sample amplification, labeling, and microarray processing were performed by the Rosetta Inpharmatics Gene Expression Laboratory in Seattle, Wash.	9606	PFC_20	Homo sapiens	tissue: prefrontal cortex brain	age: 77 yrs	gender: female	disease status: Alzheimer's disease	NA	Fresh-frozen post-mortem brain tissues.	total RNA	Qiagen RNeasy spin columns with DNase treatment.	Cy5	Samples were amplified and labeled using a custom automated two-cycle version of the MessageAmp II kit from Ambion. Sample amplification, labeling, and microarray processing were performed by the Rosetta Inpharmatics Gene Expression Laboratory in Seattle, Wash.	9606	Microarrays were incubated at 40C for 48 hours in a rotating carousel. Hybridizations to custom Agilent microarrays were completed as previously described (Hughes et al. Nat Biotech (2001), 19(4):342-7). Microarrays were washed to remove non-specific hybridized sample. Afterwards, microarrays were dried in an ozone-free nitrogen chamber.	Microarrays were scanned using the Agilent LP2 laser scanner. The scanner output is a Tiff file, which contains the quantitative hybridization data from each individual microarray. The Tiff files were then processed using Rosetta custom feature extraction software.	Dorsolateral prefrontal cortex (DLPFC)	Data were processed using the Rosetta Resolver system. Rosetta's custom feature extraction software performs error modeling before data are loaded into the Resolver system. The Resolver system performs a squeeze operation that combines replicates of the same sequence in an array while applying error weighting. The error weighting consists of adjusting for additive and multiplicative noise. A P-va…	GPL4372	Jun,,Zhu	junzhu_99@yahoo.com	Genetics and Genomic Sciences	Icahn Medical School at Mount Sinai	One Gustave L Levy, Box 1498	New York	NY	10029	USA	NONE	39280	77 yrs	Alzheimer's disease
GSM1423800	PFC_21	GSM1423800	Public on Jul 31 2014	Jul 01 2014	Jul 31 2014	RNA	2	HBTRC_PF_Pool_21	Homo sapiens	tissue: prefrontal cortex brain	sample type: reference	NA	Fresh-frozen post-mortem brain tissues.	total RNA	Qiagen RNeasy spin columns with DNase treatment.	Cy3	Samples were amplified and labeled using a custom automated two-cycle version of the MessageAmp II kit from Ambion. Sample amplification, labeling, and microarray processing were performed by the Rosetta Inpharmatics Gene Expression Laboratory in Seattle, Wash.	9606	PFC_21	Homo sapiens	tissue: prefrontal cortex brain	age: 91 yrs	gender: female	disease status: Alzheimer's disease	NA	Fresh-frozen post-mortem brain tissues.	total RNA	Qiagen RNeasy spin columns with DNase treatment.	Cy5	Samples were amplified and labeled using a custom automated two-cycle version of the MessageAmp II kit from Ambion. Sample amplification, labeling, and microarray processing were performed by the Rosetta Inpharmatics Gene Expression Laboratory in Seattle, Wash.	9606	Microarrays were incubated at 40C for 48 hours in a rotating carousel. Hybridizations to custom Agilent microarrays were completed as previously described (Hughes et al. Nat Biotech (2001), 19(4):342-7). Microarrays were washed to remove non-specific hybridized sample. Afterwards, microarrays were dried in an ozone-free nitrogen chamber.	Microarrays were scanned using the Agilent LP2 laser scanner. The scanner output is a Tiff file, which contains the quantitative hybridization data from each individual microarray. The Tiff files were then processed using Rosetta custom feature extraction software.	Dorsolateral prefrontal cortex (DLPFC)	Data were processed using the Rosetta Resolver system. Rosetta's custom feature extraction software performs error modeling before data are loaded into the Resolver system. The Resolver system performs a squeeze operation that combines replicates of the same sequence in an array while applying error weighting. The error weighting consists of adjusting for additive and multiplicative noise. A P-va…	GPL4372	Jun,,Zhu	junzhu_99@yahoo.com	Genetics and Genomic Sciences	Icahn Medical School at Mount Sinai	One Gustave L Levy, Box 1498	New York	NY	10029	USA	NONE	39280	91 yrs	Alzheimer's disease
GSM1423801	PFC_22	GSM1423801	Public on Jul 31 2014	Jul 01 2014	Jul 31 2014	RNA	2	HBTRC_PF_Pool_22	Homo sapiens	tissue: prefrontal cortex brain	sample type: reference	NA	Fresh-frozen post-mortem brain tissues.	total RNA	Qiagen RNeasy spin columns with DNase treatment.	Cy3	Samples were amplified and labeled using a custom automated two-cycle version of the MessageAmp II kit from Ambion. Sample amplification, labeling, and microarray processing were performed by the Rosetta Inpharmatics Gene Expression Laboratory in Seattle, Wash.	9606	PFC_22	Homo sapiens	tissue: prefrontal cortex brain	age: 87 yrs	gender: male	disease status: Alzheimer's disease	NA	Fresh-frozen post-mortem brain tissues.	total RNA	Qiagen RNeasy spin columns with DNase treatment.	Cy5	Samples were amplified and labeled using a custom automated two-cycle version of the MessageAmp II kit from Ambion. Sample amplification, labeling, and microarray processing were performed by the Rosetta Inpharmatics Gene Expression Laboratory in Seattle, Wash.	9606	Microarrays were incubated at 40C for 48 hours in a rotating carousel. Hybridizations to custom Agilent microarrays were completed as previously described (Hughes et al. Nat Biotech (2001), 19(4):342-7). Microarrays were washed to remove non-specific hybridized sample. Afterwards, microarrays were dried in an ozone-free nitrogen chamber.	Microarrays were scanned using the Agilent LP2 laser scanner. The scanner output is a Tiff file, which contains the quantitative hybridization data from each individual microarray. The Tiff files were then processed using Rosetta custom feature extraction software.	Dorsolateral prefrontal cortex (DLPFC)	Data were processed using the Rosetta Resolver system. Rosetta's custom feature extraction software performs error modeling before data are loaded into the Resolver system. The Resolver system performs a squeeze operation that combines replicates of the same sequence in an array while applying error weighting. The error weighting consists of adjusting for additive and multiplicative noise. A P-va…	GPL4372	Jun,,Zhu	junzhu_99@yahoo.com	Genetics and Genomic Sciences	Icahn Medical School at Mount Sinai	One Gustave L Levy, Box 1498	New York	NY	10029	USA	NONE	39280	87 yrs	Alzheimer's disease
GSM1423802	PFC_23	GSM1423802	Public on Jul 31 2014	Jul 01 2014	Jul 31 2014	RNA	2	HBTRC_PF_Pool_23	Homo sapiens	tissue: prefrontal cortex brain	sample type: reference	NA	Fresh-frozen post-mortem brain tissues.	total RNA	Qiagen RNeasy spin columns with DNase treatment.	Cy3	Samples were amplified and labeled using a custom automated two-cycle version of the MessageAmp II kit from Ambion. Sample amplification, labeling, and microarray processing were performed by the Rosetta Inpharmatics Gene Expression Laboratory in Seattle, Wash.	9606	PFC_23	Homo sapiens	tissue: prefrontal cortex brain	age: 77 yrs	gender: female	disease status: Alzheimer's disease	NA	Fresh-frozen post-mortem brain tissues.	total RNA	Qiagen RNeasy spin columns with DNase treatment.	Cy5	Samples were amplified and labeled using a custom automated two-cycle version of the MessageAmp II kit from Ambion. Sample amplification, labeling, and microarray processing were performed by the Rosetta Inpharmatics Gene Expression Laboratory in Seattle, Wash.	9606	Microarrays were incubated at 40C for 48 hours in a rotating carousel. Hybridizations to custom Agilent microarrays were completed as previously described (Hughes et al. Nat Biotech (2001), 19(4):342-7). Microarrays were washed to remove non-specific hybridized sample. Afterwards, microarrays were dried in an ozone-free nitrogen chamber.	Microarrays were scanned using the Agilent LP2 laser scanner. The scanner output is a Tiff file, which contains the quantitative hybridization data from each individual microarray. The Tiff files were then processed using Rosetta custom feature extraction software.	Dorsolateral prefrontal cortex (DLPFC)	Data were processed using the Rosetta Resolver system. Rosetta's custom feature extraction software performs error modeling before data are loaded into the Resolver system. The Resolver system performs a squeeze operation that combines replicates of the same sequence in an array while applying error weighting. The error weighting consists of adjusting for additive and multiplicative noise. A P-va…	GPL4372	Jun,,Zhu	junzhu_99@yahoo.com	Genetics and Genomic Sciences	Icahn Medical School at Mount Sinai	One Gustave L Levy, Box 1498	New York	NY	10029	USA	NONE	39280	77 yrs	Alzheimer's disease
GSM1423803	PFC_24	GSM1423803	Public on Jul 31 2014	Jul 01 2014	Jul 31 2014	RNA	2	HBTRC_PF_Pool_24	Homo sapiens	tissue: prefrontal cortex brain	sample type: reference	NA	Fresh-frozen post-mortem brain tissues.	total RNA	Qiagen RNeasy spin columns with DNase treatment.	Cy3	Samples were amplified and labeled using a custom automated two-cycle version of the MessageAmp II kit from Ambion. Sample amplification, labeling, and microarray processing were performed by the Rosetta Inpharmatics Gene Expression Laboratory in Seattle, Wash.	9606	PFC_24	Homo sapiens	tissue: prefrontal cortex brain	age: 77 yrs	gender: male	disease status: Alzheimer's disease	NA	Fresh-frozen post-mortem brain tissues.	total RNA	Qiagen RNeasy spin columns with DNase treatment.	Cy5	Samples were amplified and labeled using a custom automated two-cycle version of the MessageAmp II kit from Ambion. Sample amplification, labeling, and microarray processing were performed by the Rosetta Inpharmatics Gene Expression Laboratory in Seattle, Wash.	9606	Microarrays were incubated at 40C for 48 hours in a rotating carousel. Hybridizations to custom Agilent microarrays were completed as previously described (Hughes et al. Nat Biotech (2001), 19(4):342-7). Microarrays were washed to remove non-specific hybridized sample. Afterwards, microarrays were dried in an ozone-free nitrogen chamber.	Microarrays were scanned using the Agilent LP2 laser scanner. The scanner output is a Tiff file, which contains the quantitative hybridization data from each individual microarray. The Tiff files were then processed using Rosetta custom feature extraction software.	Dorsolateral prefrontal cortex (DLPFC)	Data were processed using the Rosetta Resolver system. Rosetta's custom feature extraction software performs error modeling before data are loaded into the Resolver system. The Resolver system performs a squeeze operation that combines replicates of the same sequence in an array while applying error weighting. The error weighting consists of adjusting for additive and multiplicative noise. A P-va…	GPL4372	Jun,,Zhu	junzhu_99@yahoo.com	Genetics and Genomic Sciences	Icahn Medical School at Mount Sinai	One Gustave L Levy, Box 1498	New York	NY	10029	USA	NONE	39280	77 yrs	Alzheimer's disease
GSM1423804	PFC_25	GSM1423804	Public on Jul 31 2014	Jul 01 2014	Jul 31 2014	RNA	2	HBTRC_PF_Pool_25	Homo sapiens	tissue: prefrontal cortex brain	sample type: reference	NA	Fresh-frozen post-mortem brain tissues.	total RNA	Qiagen RNeasy spin columns with DNase treatment.	Cy3	Samples were amplified and labeled using a custom automated two-cycle version of the MessageAmp II kit from Ambion. Sample amplification, labeling, and microarray processing were performed by the Rosetta Inpharmatics Gene Expression Laboratory in Seattle, Wash.	9606	PFC_25	Homo sapiens	tissue: prefrontal cortex brain	age: 75 yrs	gender: female	disease status: Alzheimer's disease	NA	Fresh-frozen post-mortem brain tissues.	total RNA	Qiagen RNeasy spin columns with DNase treatment.	Cy5	Samples were amplified and labeled using a custom automated two-cycle version of the MessageAmp II kit from Ambion. Sample amplification, labeling, and microarray processing were performed by the Rosetta Inpharmatics Gene Expression Laboratory in Seattle, Wash.	9606	Microarrays were incubated at 40C for 48 hours in a rotating carousel. Hybridizations to custom Agilent microarrays were completed as previously described (Hughes et al. Nat Biotech (2001), 19(4):342-7). Microarrays were washed to remove non-specific hybridized sample. Afterwards, microarrays were dried in an ozone-free nitrogen chamber.	Microarrays were scanned using the Agilent LP2 laser scanner. The scanner output is a Tiff file, which contains the quantitative hybridization data from each individual microarray. The Tiff files were then processed using Rosetta custom feature extraction software.	Dorsolateral prefrontal cortex (DLPFC)	Data were processed using the Rosetta Resolver system. Rosetta's custom feature extraction software performs error modeling before data are loaded into the Resolver system. The Resolver system performs a squeeze operation that combines replicates of the same sequence in an array while applying error weighting. The error weighting consists of adjusting for additive and multiplicative noise. A P-va…	GPL4372	Jun,,Zhu	junzhu_99@yahoo.com	Genetics and Genomic Sciences	Icahn Medical School at Mount Sinai	One Gustave L Levy, Box 1498	New York	NY	10029	USA	NONE	39280	75 yrs	Alzheimer's disease
GSM1423805	PFC_26	GSM1423805	Public on Jul 31 2014	Jul 01 2014	Jul 31 2014	RNA	2	HBTRC_PF_Pool_26	Homo sapiens	tissue: prefrontal cortex brain	sample type: reference	NA	Fresh-frozen post-mortem brain tissues.	total RNA	Qiagen RNeasy spin columns with DNase treatment.	Cy3	Samples were amplified and labeled using a custom automated two-cycle version of the MessageAmp II kit from Ambion. Sample amplification, labeling, and microarray processing were performed by the Rosetta Inpharmatics Gene Expression Laboratory in Seattle, Wash.	9606	PFC_26	Homo sapiens	tissue: prefrontal cortex brain	age: 76 yrs	gender: female	disease status: Alzheimer's disease	NA	Fresh-frozen post-mortem brain tissues.	total RNA	Qiagen RNeasy spin columns with DNase treatment.	Cy5	Samples were amplified and labeled using a custom automated two-cycle version of the MessageAmp II kit from Ambion. Sample amplification, labeling, and microarray processing were performed by the Rosetta Inpharmatics Gene Expression Laboratory in Seattle, Wash.	9606	Microarrays were incubated at 40C for 48 hours in a rotating carousel. Hybridizations to custom Agilent microarrays were completed as previously described (Hughes et al. Nat Biotech (2001), 19(4):342-7). Microarrays were washed to remove non-specific hybridized sample. Afterwards, microarrays were dried in an ozone-free nitrogen chamber.	Microarrays were scanned using the Agilent LP2 laser scanner. The scanner output is a Tiff file, which contains the quantitative hybridization data from each individual microarray. The Tiff files were then processed using Rosetta custom feature extraction software.	Dorsolateral prefrontal cortex (DLPFC)	Data were processed using the Rosetta Resolver system. Rosetta's custom feature extraction software performs error modeling before data are loaded into the Resolver system. The Resolver system performs a squeeze operation that combines replicates of the same sequence in an array while applying error weighting. The error weighting consists of adjusting for additive and multiplicative noise. A P-va…	GPL4372	Jun,,Zhu	junzhu_99@yahoo.com	Genetics and Genomic Sciences	Icahn Medical School at Mount Sinai	One Gustave L Levy, Box 1498	New York	NY	10029	USA	NONE	39280	76 yrs	Alzheimer's disease
GSM1423806	PFC_27	GSM1423806	Public on Jul 31 2014	Jul 01 2014	Jul 31 2014	RNA	2	HBTRC_PF_Pool_27	Homo sapiens	tissue: prefrontal cortex brain	sample type: reference	NA	Fresh-frozen post-mortem brain tissues.	total RNA	Qiagen RNeasy spin columns with DNase treatment.	Cy3	Samples were amplified and labeled using a custom automated two-cycle version of the MessageAmp II kit from Ambion. Sample amplification, labeling, and microarray processing were performed by the Rosetta Inpharmatics Gene Expression Laboratory in Seattle, Wash.	9606	PFC_27	Homo sapiens	tissue: prefrontal cortex brain	age: 84 yrs	gender: female	disease status: Alzheimer's disease	NA	Fresh-frozen post-mortem brain tissues.	total RNA	Qiagen RNeasy spin columns with DNase treatment.	Cy5	Samples were amplified and labeled using a custom automated two-cycle version of the MessageAmp II kit from Ambion. Sample amplification, labeling, and microarray processing were performed by the Rosetta Inpharmatics Gene Expression Laboratory in Seattle, Wash.	9606	Microarrays were incubated at 40C for 48 hours in a rotating carousel. Hybridizations to custom Agilent microarrays were completed as previously described (Hughes et al. Nat Biotech (2001), 19(4):342-7). Microarrays were washed to remove non-specific hybridized sample. Afterwards, microarrays were dried in an ozone-free nitrogen chamber.	Microarrays were scanned using the Agilent LP2 laser scanner. The scanner output is a Tiff file, which contains the quantitative hybridization data from each individual microarray. The Tiff files were then processed using Rosetta custom feature extraction software.	Dorsolateral prefrontal cortex (DLPFC)	Data were processed using the Rosetta Resolver system. Rosetta's custom feature extraction software performs error modeling before data are loaded into the Resolver system. The Resolver system performs a squeeze operation that combines replicates of the same sequence in an array while applying error weighting. The error weighting consists of adjusting for additive and multiplicative noise. A P-va…	GPL4372	Jun,,Zhu	junzhu_99@yahoo.com	Genetics and Genomic Sciences	Icahn Medical School at Mount Sinai	One Gustave L Levy, Box 1498	New York	NY	10029	USA	NONE	39280	84 yrs	Alzheimer's disease
GSM1423807	PFC_28	GSM1423807	Public on Jul 31 2014	Jul 01 2014	Jul 31 2014	RNA	2	HBTRC_PF_Pool_28	Homo sapiens	tissue: prefrontal cortex brain	sample type: reference	NA	Fresh-frozen post-mortem brain tissues.	total RNA	Qiagen RNeasy spin columns with DNase treatment.	Cy3	Samples were amplified and labeled using a custom automated two-cycle version of the MessageAmp II kit from Ambion. Sample amplification, labeling, and microarray processing were performed by the Rosetta Inpharmatics Gene Expression Laboratory in Seattle, Wash.	9606	PFC_28	Homo sapiens	tissue: prefrontal cortex brain	age: 65 yrs	gender: male	disease status: Alzheimer's disease	NA	Fresh-frozen post-mortem brain tissues.	total RNA	Qiagen RNeasy spin columns with DNase treatment.	Cy5	Samples were amplified and labeled using a custom automated two-cycle version of the MessageAmp II kit from Ambion. Sample amplification, labeling, and microarray processing were performed by the Rosetta Inpharmatics Gene Expression Laboratory in Seattle, Wash.	9606	Microarrays were incubated at 40C for 48 hours in a rotating carousel. Hybridizations to custom Agilent microarrays were completed as previously described (Hughes et al. Nat Biotech (2001), 19(4):342-7). Microarrays were washed to remove non-specific hybridized sample. Afterwards, microarrays were dried in an ozone-free nitrogen chamber.	Microarrays were scanned using the Agilent LP2 laser scanner. The scanner output is a Tiff file, which contains the quantitative hybridization data from each individual microarray. The Tiff files were then processed using Rosetta custom feature extraction software.	Dorsolateral prefrontal cortex (DLPFC)	Data were processed using the Rosetta Resolver system. Rosetta's custom feature extraction software performs error modeling before data are loaded into the Resolver system. The Resolver system performs a squeeze operation that combines replicates of the same sequence in an array while applying error weighting. The error weighting consists of adjusting for additive and multiplicative noise. A P-va…	GPL4372	Jun,,Zhu	junzhu_99@yahoo.com	Genetics and Genomic Sciences	Icahn Medical School at Mount Sinai	One Gustave L Levy, Box 1498	New York	NY	10029	USA	NONE	39280	65 yrs	Alzheimer's disease
GSM1423808	PFC_29	GSM1423808	Public on Jul 31 2014	Jul 01 2014	Jul 31 2014	RNA	2	HBTRC_PF_Pool_29	Homo sapiens	tissue: prefrontal cortex brain	sample type: reference	NA	Fresh-frozen post-mortem brain tissues.	total RNA	Qiagen RNeasy spin columns with DNase treatment.	Cy3	Samples were amplified and labeled using a custom automated two-cycle version of the MessageAmp II kit from Ambion. Sample amplification, labeling, and microarray processing were performed by the Rosetta Inpharmatics Gene Expression Laboratory in Seattle, Wash.	9606	PFC_29	Homo sapiens	tissue: prefrontal cortex brain	age: 66 yrs	gender: female	disease status: Alzheimer's disease	NA	Fresh-frozen post-mortem brain tissues.	total RNA	Qiagen RNeasy spin columns with DNase treatment.	Cy5	Samples were amplified and labeled using a custom automated two-cycle version of the MessageAmp II kit from Ambion. Sample amplification, labeling, and microarray processing were performed by the Rosetta Inpharmatics Gene Expression Laboratory in Seattle, Wash.	9606	Microarrays were incubated at 40C for 48 hours in a rotating carousel. Hybridizations to custom Agilent microarrays were completed as previously described (Hughes et al. Nat Biotech (2001), 19(4):342-7). Microarrays were washed to remove non-specific hybridized sample. Afterwards, microarrays were dried in an ozone-free nitrogen chamber.	Microarrays were scanned using the Agilent LP2 laser scanner. The scanner output is a Tiff file, which contains the quantitative hybridization data from each individual microarray. The Tiff files were then processed using Rosetta custom feature extraction software.	Dorsolateral prefrontal cortex (DLPFC)	Data were processed using the Rosetta Resolver system. Rosetta's custom feature extraction software performs error modeling before data are loaded into the Resolver system. The Resolver system performs a squeeze operation that combines replicates of the same sequence in an array while applying error weighting. The error weighting consists of adjusting for additive and multiplicative noise. A P-va…	GPL4372	Jun,,Zhu	junzhu_99@yahoo.com	Genetics and Genomic Sciences	Icahn Medical School at Mount Sinai	One Gustave L Levy, Box 1498	New York	NY	10029	USA	NONE	39280	66 yrs	Alzheimer's disease
GSM1423809	PFC_30	GSM1423809	Public on Jul 31 2014	Jul 01 2014	Jul 31 2014	RNA	2	HBTRC_PF_Pool_30	Homo sapiens	tissue: prefrontal cortex brain	sample type: reference	NA	Fresh-frozen post-mortem brain tissues.	total RNA	Qiagen RNeasy spin columns with DNase treatment.	Cy3	Samples were amplified and labeled using a custom automated two-cycle version of the MessageAmp II kit from Ambion. Sample amplification, labeling, and microarray processing were performed by the Rosetta Inpharmatics Gene Expression Laboratory in Seattle, Wash.	9606	PFC_30	Homo sapiens	tissue: prefrontal cortex brain	age: 55 yrs	gender: male	disease status: Alzheimer's disease	NA	Fresh-frozen post-mortem brain tissues.	total RNA	Qiagen RNeasy spin columns with DNase treatment.	Cy5	Samples were amplified and labeled using a custom automated two-cycle version of the MessageAmp II kit from Ambion. Sample amplification, labeling, and microarray processing were performed by the Rosetta Inpharmatics Gene Expression Laboratory in Seattle, Wash.	9606	Microarrays were incubated at 40C for 48 hours in a rotating carousel. Hybridizations to custom Agilent microarrays were completed as previously described (Hughes et al. Nat Biotech (2001), 19(4):342-7). Microarrays were washed to remove non-specific hybridized sample. Afterwards, microarrays were dried in an ozone-free nitrogen chamber.	Microarrays were scanned using the Agilent LP2 laser scanner. The scanner output is a Tiff file, which contains the quantitative hybridization data from each individual microarray. The Tiff files were then processed using Rosetta custom feature extraction software.	Dorsolateral prefrontal cortex (DLPFC)	Data were processed using the Rosetta Resolver system. Rosetta's custom feature extraction software performs error modeling before data are loaded into the Resolver system. The Resolver system performs a squeeze operation that combines replicates of the same sequence in an array while applying error weighting. The error weighting consists of adjusting for additive and multiplicative noise. A P-va…	GPL4372	Jun,,Zhu	junzhu_99@yahoo.com	Genetics and Genomic Sciences	Icahn Medical School at Mount Sinai	One Gustave L Levy, Box 1498	New York	NY	10029	USA	NONE	39280	55 yrs	Alzheimer's disease
GSM1423810	PFC_31	GSM1423810	Public on Jul 31 2014	Jul 01 2014	Jul 31 2014	RNA	2	HBTRC_PF_Pool_31	Homo sapiens	tissue: prefrontal cortex brain	sample type: reference	NA	Fresh-frozen post-mortem brain tissues.	total RNA	Qiagen RNeasy spin columns with DNase treatment.	Cy3	Samples were amplified and labeled using a custom automated two-cycle version of the MessageAmp II kit from Ambion. Sample amplification, labeling, and microarray processing were performed by the Rosetta Inpharmatics Gene Expression Laboratory in Seattle, Wash.	9606	PFC_31	Homo sapiens	tissue: prefrontal cortex brain	age: 77 yrs	gender: male	disease status: Alzheimer's disease	NA	Fresh-frozen post-mortem brain tissues.	total RNA	Qiagen RNeasy spin columns with DNase treatment.	Cy5	Samples were amplified and labeled using a custom automated two-cycle version of the MessageAmp II kit from Ambion. Sample amplification, labeling, and microarray processing were performed by the Rosetta Inpharmatics Gene Expression Laboratory in Seattle, Wash.	9606	Microarrays were incubated at 40C for 48 hours in a rotating carousel. Hybridizations to custom Agilent microarrays were completed as previously described (Hughes et al. Nat Biotech (2001), 19(4):342-7). Microarrays were washed to remove non-specific hybridized sample. Afterwards, microarrays were dried in an ozone-free nitrogen chamber.	Microarrays were scanned using the Agilent LP2 laser scanner. The scanner output is a Tiff file, which contains the quantitative hybridization data from each individual microarray. The Tiff files were then processed using Rosetta custom feature extraction software.	Dorsolateral prefrontal cortex (DLPFC)	Data were processed using the Rosetta Resolver system. Rosetta's custom feature extraction software performs error modeling before data are loaded into the Resolver system. The Resolver system performs a squeeze operation that combines replicates of the same sequence in an array while applying error weighting. The error weighting consists of adjusting for additive and multiplicative noise. A P-va…	GPL4372	Jun,,Zhu	junzhu_99@yahoo.com	Genetics and Genomic Sciences	Icahn Medical School at Mount Sinai	One Gustave L Levy, Box 1498	New York	NY	10029	USA	NONE	39280	77 yrs	Alzheimer's disease
GSM1423811	PFC_32	GSM1423811	Public on Jul 31 2014	Jul 01 2014	Jul 31 2014	RNA	2	HBTRC_PF_Pool_32	Homo sapiens	tissue: prefrontal cortex brain	sample type: reference	NA	Fresh-frozen post-mortem brain tissues.	total RNA	Qiagen RNeasy spin columns with DNase treatment.	Cy3	Samples were amplified and labeled using a custom automated two-cycle version of the MessageAmp II kit from Ambion. Sample amplification, labeling, and microarray processing were performed by the Rosetta Inpharmatics Gene Expression Laboratory in Seattle, Wash.	9606	PFC_32	Homo sapiens	tissue: prefrontal cortex brain	age: 61 yrs	gender: male	disease status: Alzheimer's disease	NA	Fresh-frozen post-mortem brain tissues.	total RNA	Qiagen RNeasy spin columns with DNase treatment.	Cy5	Samples were amplified and labeled using a custom automated two-cycle version of the MessageAmp II kit from Ambion. Sample amplification, labeling, and microarray processing were performed by the Rosetta Inpharmatics Gene Expression Laboratory in Seattle, Wash.	9606	Microarrays were incubated at 40C for 48 hours in a rotating carousel. Hybridizations to custom Agilent microarrays were completed as previously described (Hughes et al. Nat Biotech (2001), 19(4):342-7). Microarrays were washed to remove non-specific hybridized sample. Afterwards, microarrays were dried in an ozone-free nitrogen chamber.	Microarrays were scanned using the Agilent LP2 laser scanner. The scanner output is a Tiff file, which contains the quantitative hybridization data from each individual microarray. The Tiff files were then processed using Rosetta custom feature extraction software.	Dorsolateral prefrontal cortex (DLPFC)	Data were processed using the Rosetta Resolver system. Rosetta's custom feature extraction software performs error modeling before data are loaded into the Resolver system. The Resolver system performs a squeeze operation that combines replicates of the same sequence in an array while applying error weighting. The error weighting consists of adjusting for additive and multiplicative noise. A P-va…	GPL4372	Jun,,Zhu	junzhu_99@yahoo.com	Genetics and Genomic Sciences	Icahn Medical School at Mount Sinai	One Gustave L Levy, Box 1498	New York	NY	10029	USA	NONE	39280	61 yrs	Alzheimer's disease
GSM1423812	PFC_33	GSM1423812	Public on Jul 31 2014	Jul 01 2014	Jul 31 2014	RNA	2	HBTRC_PF_Pool_33	Homo sapiens	tissue: prefrontal cortex brain	sample type: reference	NA	Fresh-frozen post-mortem brain tissues.	total RNA	Qiagen RNeasy spin columns with DNase treatment.	Cy3	Samples were amplified and labeled using a custom automated two-cycle version of the MessageAmp II kit from Ambion. Sample amplification, labeling, and microarray processing were performed by the Rosetta Inpharmatics Gene Expression Laboratory in Seattle, Wash.	9606	PFC_33	Homo sapiens	tissue: prefrontal cortex brain	age: 79 yrs	gender: male	disease status: Alzheimer's disease	NA	Fresh-frozen post-mortem brain tissues.	total RNA	Qiagen RNeasy spin columns with DNase treatment.	Cy5	Samples were amplified and labeled using a custom automated two-cycle version of the MessageAmp II kit from Ambion. Sample amplification, labeling, and microarray processing were performed by the Rosetta Inpharmatics Gene Expression Laboratory in Seattle, Wash.	9606	Microarrays were incubated at 40C for 48 hours in a rotating carousel. Hybridizations to custom Agilent microarrays were completed as previously described (Hughes et al. Nat Biotech (2001), 19(4):342-7). Microarrays were washed to remove non-specific hybridized sample. Afterwards, microarrays were dried in an ozone-free nitrogen chamber.	Microarrays were scanned using the Agilent LP2 laser scanner. The scanner output is a Tiff file, which contains the quantitative hybridization data from each individual microarray. The Tiff files were then processed using Rosetta custom feature extraction software.	Dorsolateral prefrontal cortex (DLPFC)	Data were processed using the Rosetta Resolver system. Rosetta's custom feature extraction software performs error modeling before data are loaded into the Resolver system. The Resolver system performs a squeeze operation that combines replicates of the same sequence in an array while applying error weighting. The error weighting consists of adjusting for additive and multiplicative noise. A P-va…	GPL4372	Jun,,Zhu	junzhu_99@yahoo.com	Genetics and Genomic Sciences	Icahn Medical School at Mount Sinai	One Gustave L Levy, Box 1498	New York	NY	10029	USA	NONE	39280	79 yrs	Alzheimer's disease
GSM1423813	PFC_34	GSM1423813	Public on Jul 31 2014	Jul 01 2014	Jul 31 2014	RNA	2	HBTRC_PF_Pool_34	Homo sapiens	tissue: prefrontal cortex brain	sample type: reference	NA	Fresh-frozen post-mortem brain tissues.	total RNA	Qiagen RNeasy spin columns with DNase treatment.	Cy3	Samples were amplified and labeled using a custom automated two-cycle version of the MessageAmp II kit from Ambion. Sample amplification, labeling, and microarray processing were performed by the Rosetta Inpharmatics Gene Expression Laboratory in Seattle, Wash.	9606	PFC_34	Homo sapiens	tissue: prefrontal cortex brain	age: 85 yrs	gender: male	disease status: Alzheimer's disease	NA	Fresh-frozen post-mortem brain tissues.	total RNA	Qiagen RNeasy spin columns with DNase treatment.	Cy5	Samples were amplified and labeled using a custom automated two-cycle version of the MessageAmp II kit from Ambion. Sample amplification, labeling, and microarray processing were performed by the Rosetta Inpharmatics Gene Expression Laboratory in Seattle, Wash.	9606	Microarrays were incubated at 40C for 48 hours in a rotating carousel. Hybridizations to custom Agilent microarrays were completed as previously described (Hughes et al. Nat Biotech (2001), 19(4):342-7). Microarrays were washed to remove non-specific hybridized sample. Afterwards, microarrays were dried in an ozone-free nitrogen chamber.	Microarrays were scanned using the Agilent LP2 laser scanner. The scanner output is a Tiff file, which contains the quantitative hybridization data from each individual microarray. The Tiff files were then processed using Rosetta custom feature extraction software.	Dorsolateral prefrontal cortex (DLPFC)	Data were processed using the Rosetta Resolver system. Rosetta's custom feature extraction software performs error modeling before data are loaded into the Resolver system. The Resolver system performs a squeeze operation that combines replicates of the same sequence in an array while applying error weighting. The error weighting consists of adjusting for additive and multiplicative noise. A P-va…	GPL4372	Jun,,Zhu	junzhu_99@yahoo.com	Genetics and Genomic Sciences	Icahn Medical School at Mount Sinai	One Gustave L Levy, Box 1498	New York	NY	10029	USA	NONE	39280	85 yrs	Alzheimer's disease
GSM1423814	PFC_35	GSM1423814	Public on Jul 31 2014	Jul 01 2014	Jul 31 2014	RNA	2	HBTRC_PF_Pool_35	Homo sapiens	tissue: prefrontal cortex brain	sample type: reference	NA	Fresh-frozen post-mortem brain tissues.	total RNA	Qiagen RNeasy spin columns with DNase treatment.	Cy3	Samples were amplified and labeled using a custom automated two-cycle version of the MessageAmp II kit from Ambion. Sample amplification, labeling, and microarray processing were performed by the Rosetta Inpharmatics Gene Expression Laboratory in Seattle, Wash.	9606	PFC_35	Homo sapiens	tissue: prefrontal cortex brain	age: 79 yrs	gender: female	disease status: Alzheimer's disease	NA	Fresh-frozen post-mortem brain tissues.	total RNA	Qiagen RNeasy spin columns with DNase treatment.	Cy5	Samples were amplified and labeled using a custom automated two-cycle version of the MessageAmp II kit from Ambion. Sample amplification, labeling, and microarray processing were performed by the Rosetta Inpharmatics Gene Expression Laboratory in Seattle, Wash.	9606	Microarrays were incubated at 40C for 48 hours in a rotating carousel. Hybridizations to custom Agilent microarrays were completed as previously described (Hughes et al. Nat Biotech (2001), 19(4):342-7). Microarrays were washed to remove non-specific hybridized sample. Afterwards, microarrays were dried in an ozone-free nitrogen chamber.	Microarrays were scanned using the Agilent LP2 laser scanner. The scanner output is a Tiff file, which contains the quantitative hybridization data from each individual microarray. The Tiff files were then processed using Rosetta custom feature extraction software.	Dorsolateral prefrontal cortex (DLPFC)	Data were processed using the Rosetta Resolver system. Rosetta's custom feature extraction software performs error modeling before data are loaded into the Resolver system. The Resolver system performs a squeeze operation that combines replicates of the same sequence in an array while applying error weighting. The error weighting consists of adjusting for additive and multiplicative noise. A P-va…	GPL4372	Jun,,Zhu	junzhu_99@yahoo.com	Genetics and Genomic Sciences	Icahn Medical School at Mount Sinai	One Gustave L Levy, Box 1498	New York	NY	10029	USA	NONE	39280	79 yrs	Alzheimer's disease
GSM1423815	PFC_36	GSM1423815	Public on Jul 31 2014	Jul 01 2014	Jul 31 2014	RNA	2	HBTRC_PF_Pool_36	Homo sapiens	tissue: prefrontal cortex brain	sample type: reference	NA	Fresh-frozen post-mortem brain tissues.	total RNA	Qiagen RNeasy spin columns with DNase treatment.	Cy3	Samples were amplified and labeled using a custom automated two-cycle version of the MessageAmp II kit from Ambion. Sample amplification, labeling, and microarray processing were performed by the Rosetta Inpharmatics Gene Expression Laboratory in Seattle, Wash.	9606	PFC_36	Homo sapiens	tissue: prefrontal cortex brain	age: 89 yrs	gender: female	disease status: Alzheimer's disease	NA	Fresh-frozen post-mortem brain tissues.	total RNA	Qiagen RNeasy spin columns with DNase treatment.	Cy5	Samples were amplified and labeled using a custom automated two-cycle version of the MessageAmp II kit from Ambion. Sample amplification, labeling, and microarray processing were performed by the Rosetta Inpharmatics Gene Expression Laboratory in Seattle, Wash.	9606	Microarrays were incubated at 40C for 48 hours in a rotating carousel. Hybridizations to custom Agilent microarrays were completed as previously described (Hughes et al. Nat Biotech (2001), 19(4):342-7). Microarrays were washed to remove non-specific hybridized sample. Afterwards, microarrays were dried in an ozone-free nitrogen chamber.	Microarrays were scanned using the Agilent LP2 laser scanner. The scanner output is a Tiff file, which contains the quantitative hybridization data from each individual microarray. The Tiff files were then processed using Rosetta custom feature extraction software.	Dorsolateral prefrontal cortex (DLPFC)	Data were processed using the Rosetta Resolver system. Rosetta's custom feature extraction software performs error modeling before data are loaded into the Resolver system. The Resolver system performs a squeeze operation that combines replicates of the same sequence in an array while applying error weighting. The error weighting consists of adjusting for additive and multiplicative noise. A P-va…	GPL4372	Jun,,Zhu	junzhu_99@yahoo.com	Genetics and Genomic Sciences	Icahn Medical School at Mount Sinai	One Gustave L Levy, Box 1498	New York	NY	10029	USA	NONE	39280	89 yrs	Alzheimer's disease
GSM1423816	PFC_37	GSM1423816	Public on Jul 31 2014	Jul 01 2014	Jul 31 2014	RNA	2	HBTRC_PF_Pool_37	Homo sapiens	tissue: prefrontal cortex brain	sample type: reference	NA	Fresh-frozen post-mortem brain tissues.	total RNA	Qiagen RNeasy spin columns with DNase treatment.	Cy3	Samples were amplified and labeled using a custom automated two-cycle version of the MessageAmp II kit from Ambion. Sample amplification, labeling, and microarray processing were performed by the Rosetta Inpharmatics Gene Expression Laboratory in Seattle, Wash.	9606	PFC_37	Homo sapiens	tissue: prefrontal cortex brain	age: 74 yrs	gender: male	disease status: Alzheimer's disease	NA	Fresh-frozen post-mortem brain tissues.	total RNA	Qiagen RNeasy spin columns with DNase treatment.	Cy5	Samples were amplified and labeled using a custom automated two-cycle version of the MessageAmp II kit from Ambion. Sample amplification, labeling, and microarray processing were performed by the Rosetta Inpharmatics Gene Expression Laboratory in Seattle, Wash.	9606	Microarrays were incubated at 40C for 48 hours in a rotating carousel. Hybridizations to custom Agilent microarrays were completed as previously described (Hughes et al. Nat Biotech (2001), 19(4):342-7). Microarrays were washed to remove non-specific hybridized sample. Afterwards, microarrays were dried in an ozone-free nitrogen chamber.	Microarrays were scanned using the Agilent LP2 laser scanner. The scanner output is a Tiff file, which contains the quantitative hybridization data from each individual microarray. The Tiff files were then processed using Rosetta custom feature extraction software.	Dorsolateral prefrontal cortex (DLPFC)	Data were processed using the Rosetta Resolver system. Rosetta's custom feature extraction software performs error modeling before data are loaded into the Resolver system. The Resolver system performs a squeeze operation that combines replicates of the same sequence in an array while applying error weighting. The error weighting consists of adjusting for additive and multiplicative noise. A P-va…	GPL4372	Jun,,Zhu	junzhu_99@yahoo.com	Genetics and Genomic Sciences	Icahn Medical School at Mount Sinai	One Gustave L Levy, Box 1498	New York	NY	10029	USA	NONE	39280	74 yrs	Alzheimer's disease
GSM1423817	PFC_38	GSM1423817	Public on Jul 31 2014	Jul 01 2014	Jul 31 2014	RNA	2	HBTRC_PF_Pool_38	Homo sapiens	tissue: prefrontal cortex brain	sample type: reference	NA	Fresh-frozen post-mortem brain tissues.	total RNA	Qiagen RNeasy spin columns with DNase treatment.	Cy3	Samples were amplified and labeled using a custom automated two-cycle version of the MessageAmp II kit from Ambion. Sample amplification, labeling, and microarray processing were performed by the Rosetta Inpharmatics Gene Expression Laboratory in Seattle, Wash.	9606	PFC_38	Homo sapiens	tissue: prefrontal cortex brain	age: 89 yrs	gender: male	disease status: Alzheimer's disease	NA	Fresh-frozen post-mortem brain tissues.	total RNA	Qiagen RNeasy spin columns with DNase treatment.	Cy5	Samples were amplified and labeled using a custom automated two-cycle version of the MessageAmp II kit from Ambion. Sample amplification, labeling, and microarray processing were performed by the Rosetta Inpharmatics Gene Expression Laboratory in Seattle, Wash.	9606	Microarrays were incubated at 40C for 48 hours in a rotating carousel. Hybridizations to custom Agilent microarrays were completed as previously described (Hughes et al. Nat Biotech (2001), 19(4):342-7). Microarrays were washed to remove non-specific hybridized sample. Afterwards, microarrays were dried in an ozone-free nitrogen chamber.	Microarrays were scanned using the Agilent LP2 laser scanner. The scanner output is a Tiff file, which contains the quantitative hybridization data from each individual microarray. The Tiff files were then processed using Rosetta custom feature extraction software.	Dorsolateral prefrontal cortex (DLPFC)	Data were processed using the Rosetta Resolver system. Rosetta's custom feature extraction software performs error modeling before data are loaded into the Resolver system. The Resolver system performs a squeeze operation that combines replicates of the same sequence in an array while applying error weighting. The error weighting consists of adjusting for additive and multiplicative noise. A P-va…	GPL4372	Jun,,Zhu	junzhu_99@yahoo.com	Genetics and Genomic Sciences	Icahn Medical School at Mount Sinai	One Gustave L Levy, Box 1498	New York	NY	10029	USA	NONE	39280	89 yrs	Alzheimer's disease
GSM1423818	PFC_39	GSM1423818	Public on Jul 31 2014	Jul 01 2014	Jul 31 2014	RNA	2	HBTRC_PF_Pool_39	Homo sapiens	tissue: prefrontal cortex brain	sample type: reference	NA	Fresh-frozen post-mortem brain tissues.	total RNA	Qiagen RNeasy spin columns with DNase treatment.	Cy3	Samples were amplified and labeled using a custom automated two-cycle version of the MessageAmp II kit from Ambion. Sample amplification, labeling, and microarray processing were performed by the Rosetta Inpharmatics Gene Expression Laboratory in Seattle, Wash.	9606	PFC_39	Homo sapiens	tissue: prefrontal cortex brain	age: 85 yrs	gender: female	disease status: Alzheimer's disease	NA	Fresh-frozen post-mortem brain tissues.	total RNA	Qiagen RNeasy spin columns with DNase treatment.	Cy5	Samples were amplified and labeled using a custom automated two-cycle version of the MessageAmp II kit from Ambion. Sample amplification, labeling, and microarray processing were performed by the Rosetta Inpharmatics Gene Expression Laboratory in Seattle, Wash.	9606	Microarrays were incubated at 40C for 48 hours in a rotating carousel. Hybridizations to custom Agilent microarrays were completed as previously described (Hughes et al. Nat Biotech (2001), 19(4):342-7). Microarrays were washed to remove non-specific hybridized sample. Afterwards, microarrays were dried in an ozone-free nitrogen chamber.	Microarrays were scanned using the Agilent LP2 laser scanner. The scanner output is a Tiff file, which contains the quantitative hybridization data from each individual microarray. The Tiff files were then processed using Rosetta custom feature extraction software.	Dorsolateral prefrontal cortex (DLPFC)	Data were processed using the Rosetta Resolver system. Rosetta's custom feature extraction software performs error modeling before data are loaded into the Resolver system. The Resolver system performs a squeeze operation that combines replicates of the same sequence in an array while applying error weighting. The error weighting consists of adjusting for additive and multiplicative noise. A P-va…	GPL4372	Jun,,Zhu	junzhu_99@yahoo.com	Genetics and Genomic Sciences	Icahn Medical School at Mount Sinai	One Gustave L Levy, Box 1498	New York	NY	10029	USA	NONE	39280	85 yrs	Alzheimer's disease
GSM1423819	PFC_40	GSM1423819	Public on Jul 31 2014	Jul 01 2014	Jul 31 2014	RNA	2	HBTRC_PF_Pool_40	Homo sapiens	tissue: prefrontal cortex brain	sample type: reference	NA	Fresh-frozen post-mortem brain tissues.	total RNA	Qiagen RNeasy spin columns with DNase treatment.	Cy3	Samples were amplified and labeled using a custom automated two-cycle version of the MessageAmp II kit from Ambion. Sample amplification, labeling, and microarray processing were performed by the Rosetta Inpharmatics Gene Expression Laboratory in Seattle, Wash.	9606	PFC_40	Homo sapiens	tissue: prefrontal cortex brain	age: 67 yrs	gender: female	disease status: Alzheimer's disease	NA	Fresh-frozen post-mortem brain tissues.	total RNA	Qiagen RNeasy spin columns with DNase treatment.	Cy5	Samples were amplified and labeled using a custom automated two-cycle version of the MessageAmp II kit from Ambion. Sample amplification, labeling, and microarray processing were performed by the Rosetta Inpharmatics Gene Expression Laboratory in Seattle, Wash.	9606	Microarrays were incubated at 40C for 48 hours in a rotating carousel. Hybridizations to custom Agilent microarrays were completed as previously described (Hughes et al. Nat Biotech (2001), 19(4):342-7). Microarrays were washed to remove non-specific hybridized sample. Afterwards, microarrays were dried in an ozone-free nitrogen chamber.	Microarrays were scanned using the Agilent LP2 laser scanner. The scanner output is a Tiff file, which contains the quantitative hybridization data from each individual microarray. The Tiff files were then processed using Rosetta custom feature extraction software.	Dorsolateral prefrontal cortex (DLPFC)	Data were processed using the Rosetta Resolver system. Rosetta's custom feature extraction software performs error modeling before data are loaded into the Resolver system. The Resolver system performs a squeeze operation that combines replicates of the same sequence in an array while applying error weighting. The error weighting consists of adjusting for additive and multiplicative noise. A P-va…	GPL4372	Jun,,Zhu	junzhu_99@yahoo.com	Genetics and Genomic Sciences	Icahn Medical School at Mount Sinai	One Gustave L Levy, Box 1498	New York	NY	10029	USA	NONE	39280	67 yrs	Alzheimer's disease
GSM1423820	PFC_41	GSM1423820	Public on Jul 31 2014	Jul 01 2014	Jul 31 2014	RNA	2	HBTRC_PF_Pool_41	Homo sapiens	tissue: prefrontal cortex brain	sample type: reference	NA	Fresh-frozen post-mortem brain tissues.	total RNA	Qiagen RNeasy spin columns with DNase treatment.	Cy3	Samples were amplified and labeled using a custom automated two-cycle version of the MessageAmp II kit from Ambion. Sample amplification, labeling, and microarray processing were performed by the Rosetta Inpharmatics Gene Expression Laboratory in Seattle, Wash.	9606	PFC_41	Homo sapiens	tissue: prefrontal cortex brain	age: 90 yrs	gender: female	disease status: Alzheimer's disease	NA	Fresh-frozen post-mortem brain tissues.	total RNA	Qiagen RNeasy spin columns with DNase treatment.	Cy5	Samples were amplified and labeled using a custom automated two-cycle version of the MessageAmp II kit from Ambion. Sample amplification, labeling, and microarray processing were performed by the Rosetta Inpharmatics Gene Expression Laboratory in Seattle, Wash.	9606	Microarrays were incubated at 40C for 48 hours in a rotating carousel. Hybridizations to custom Agilent microarrays were completed as previously described (Hughes et al. Nat Biotech (2001), 19(4):342-7). Microarrays were washed to remove non-specific hybridized sample. Afterwards, microarrays were dried in an ozone-free nitrogen chamber.	Microarrays were scanned using the Agilent LP2 laser scanner. The scanner output is a Tiff file, which contains the quantitative hybridization data from each individual microarray. The Tiff files were then processed using Rosetta custom feature extraction software.	Dorsolateral prefrontal cortex (DLPFC)	Data were processed using the Rosetta Resolver system. Rosetta's custom feature extraction software performs error modeling before data are loaded into the Resolver system. The Resolver system performs a squeeze operation that combines replicates of the same sequence in an array while applying error weighting. The error weighting consists of adjusting for additive and multiplicative noise. A P-va…	GPL4372	Jun,,Zhu	junzhu_99@yahoo.com	Genetics and Genomic Sciences	Icahn Medical School at Mount Sinai	One Gustave L Levy, Box 1498	New York	NY	10029	USA	NONE	39280	90 yrs	Alzheimer's disease
GSM1423821	PFC_42	GSM1423821	Public on Jul 31 2014	Jul 01 2014	Jul 31 2014	RNA	2	HBTRC_PF_Pool_42	Homo sapiens	tissue: prefrontal cortex brain	sample type: reference	NA	Fresh-frozen post-mortem brain tissues.	total RNA	Qiagen RNeasy spin columns with DNase treatment.	Cy3	Samples were amplified and labeled using a custom automated two-cycle version of the MessageAmp II kit from Ambion. Sample amplification, labeling, and microarray processing were performed by the Rosetta Inpharmatics Gene Expression Laboratory in Seattle, Wash.	9606	PFC_42	Homo sapiens	tissue: prefrontal cortex brain	age: 92 yrs	gender: female	disease status: Alzheimer's disease	NA	Fresh-frozen post-mortem brain tissues.	total RNA	Qiagen RNeasy spin columns with DNase treatment.	Cy5	Samples were amplified and labeled using a custom automated two-cycle version of the MessageAmp II kit from Ambion. Sample amplification, labeling, and microarray processing were performed by the Rosetta Inpharmatics Gene Expression Laboratory in Seattle, Wash.	9606	Microarrays were incubated at 40C for 48 hours in a rotating carousel. Hybridizations to custom Agilent microarrays were completed as previously described (Hughes et al. Nat Biotech (2001), 19(4):342-7). Microarrays were washed to remove non-specific hybridized sample. Afterwards, microarrays were dried in an ozone-free nitrogen chamber.	Microarrays were scanned using the Agilent LP2 laser scanner. The scanner output is a Tiff file, which contains the quantitative hybridization data from each individual microarray. The Tiff files were then processed using Rosetta custom feature extraction software.	Dorsolateral prefrontal cortex (DLPFC)	Data were processed using the Rosetta Resolver system. Rosetta's custom feature extraction software performs error modeling before data are loaded into the Resolver system. The Resolver system performs a squeeze operation that combines replicates of the same sequence in an array while applying error weighting. The error weighting consists of adjusting for additive and multiplicative noise. A P-va…	GPL4372	Jun,,Zhu	junzhu_99@yahoo.com	Genetics and Genomic Sciences	Icahn Medical School at Mount Sinai	One Gustave L Levy, Box 1498	New York	NY	10029	USA	NONE	39280	92 yrs	Alzheimer's disease
GSM1423822	PFC_43	GSM1423822	Public on Jul 31 2014	Jul 01 2014	Jul 31 2014	RNA	2	HBTRC_PF_Pool_43	Homo sapiens	tissue: prefrontal cortex brain	sample type: reference	NA	Fresh-frozen post-mortem brain tissues.	total RNA	Qiagen RNeasy spin columns with DNase treatment.	Cy3	Samples were amplified and labeled using a custom automated two-cycle version of the MessageAmp II kit from Ambion. Sample amplification, labeling, and microarray processing were performed by the Rosetta Inpharmatics Gene Expression Laboratory in Seattle, Wash.	9606	PFC_43	Homo sapiens	tissue: prefrontal cortex brain	age: 76 yrs	gender: female	disease status: Alzheimer's disease	NA	Fresh-frozen post-mortem brain tissues.	total RNA	Qiagen RNeasy spin columns with DNase treatment.	Cy5	Samples were amplified and labeled using a custom automated two-cycle version of the MessageAmp II kit from Ambion. Sample amplification, labeling, and microarray processing were performed by the Rosetta Inpharmatics Gene Expression Laboratory in Seattle, Wash.	9606	Microarrays were incubated at 40C for 48 hours in a rotating carousel. Hybridizations to custom Agilent microarrays were completed as previously described (Hughes et al. Nat Biotech (2001), 19(4):342-7). Microarrays were washed to remove non-specific hybridized sample. Afterwards, microarrays were dried in an ozone-free nitrogen chamber.	Microarrays were scanned using the Agilent LP2 laser scanner. The scanner output is a Tiff file, which contains the quantitative hybridization data from each individual microarray. The Tiff files were then processed using Rosetta custom feature extraction software.	Dorsolateral prefrontal cortex (DLPFC)	Data were processed using the Rosetta Resolver system. Rosetta's custom feature extraction software performs error modeling before data are loaded into the Resolver system. The Resolver system performs a squeeze operation that combines replicates of the same sequence in an array while applying error weighting. The error weighting consists of adjusting for additive and multiplicative noise. A P-va…	GPL4372	Jun,,Zhu	junzhu_99@yahoo.com	Genetics and Genomic Sciences	Icahn Medical School at Mount Sinai	One Gustave L Levy, Box 1498	New York	NY	10029	USA	NONE	39280	76 yrs	Alzheimer's disease
GSM1423823	PFC_44	GSM1423823	Public on Jul 31 2014	Jul 01 2014	Jul 31 2014	RNA	2	HBTRC_PF_Pool_44	Homo sapiens	tissue: prefrontal cortex brain	sample type: reference	NA	Fresh-frozen post-mortem brain tissues.	total RNA	Qiagen RNeasy spin columns with DNase treatment.	Cy3	Samples were amplified and labeled using a custom automated two-cycle version of the MessageAmp II kit from Ambion. Sample amplification, labeling, and microarray processing were performed by the Rosetta Inpharmatics Gene Expression Laboratory in Seattle, Wash.	9606	PFC_44	Homo sapiens	tissue: prefrontal cortex brain	age: 84 yrs	gender: female	disease status: Alzheimer's disease	NA	Fresh-frozen post-mortem brain tissues.	total RNA	Qiagen RNeasy spin columns with DNase treatment.	Cy5	Samples were amplified and labeled using a custom automated two-cycle version of the MessageAmp II kit from Ambion. Sample amplification, labeling, and microarray processing were performed by the Rosetta Inpharmatics Gene Expression Laboratory in Seattle, Wash.	9606	Microarrays were incubated at 40C for 48 hours in a rotating carousel. Hybridizations to custom Agilent microarrays were completed as previously described (Hughes et al. Nat Biotech (2001), 19(4):342-7). Microarrays were washed to remove non-specific hybridized sample. Afterwards, microarrays were dried in an ozone-free nitrogen chamber.	Microarrays were scanned using the Agilent LP2 laser scanner. The scanner output is a Tiff file, which contains the quantitative hybridization data from each individual microarray. The Tiff files were then processed using Rosetta custom feature extraction software.	Dorsolateral prefrontal cortex (DLPFC)	Data were processed using the Rosetta Resolver system. Rosetta's custom feature extraction software performs error modeling before data are loaded into the Resolver system. The Resolver system performs a squeeze operation that combines replicates of the same sequence in an array while applying error weighting. The error weighting consists of adjusting for additive and multiplicative noise. A P-va…	GPL4372	Jun,,Zhu	junzhu_99@yahoo.com	Genetics and Genomic Sciences	Icahn Medical School at Mount Sinai	One Gustave L Levy, Box 1498	New York	NY	10029	USA	NONE	39280	84 yrs	Alzheimer's disease
GSM1423824	PFC_45	GSM1423824	Public on Jul 31 2014	Jul 01 2014	Jul 31 2014	RNA	2	HBTRC_PF_Pool_45	Homo sapiens	tissue: prefrontal cortex brain	sample type: reference	NA	Fresh-frozen post-mortem brain tissues.	total RNA	Qiagen RNeasy spin columns with DNase treatment.	Cy3	Samples were amplified and labeled using a custom automated two-cycle version of the MessageAmp II kit from Ambion. Sample amplification, labeling, and microarray processing were performed by the Rosetta Inpharmatics Gene Expression Laboratory in Seattle, Wash.	9606	PFC_45	Homo sapiens	tissue: prefrontal cortex brain	age: 83 yrs	gender: female	disease status: Alzheimer's disease	NA	Fresh-frozen post-mortem brain tissues.	total RNA	Qiagen RNeasy spin columns with DNase treatment.	Cy5	Samples were amplified and labeled using a custom automated two-cycle version of the MessageAmp II kit from Ambion. Sample amplification, labeling, and microarray processing were performed by the Rosetta Inpharmatics Gene Expression Laboratory in Seattle, Wash.	9606	Microarrays were incubated at 40C for 48 hours in a rotating carousel. Hybridizations to custom Agilent microarrays were completed as previously described (Hughes et al. Nat Biotech (2001), 19(4):342-7). Microarrays were washed to remove non-specific hybridized sample. Afterwards, microarrays were dried in an ozone-free nitrogen chamber.	Microarrays were scanned using the Agilent LP2 laser scanner. The scanner output is a Tiff file, which contains the quantitative hybridization data from each individual microarray. The Tiff files were then processed using Rosetta custom feature extraction software.	Dorsolateral prefrontal cortex (DLPFC)	Data were processed using the Rosetta Resolver system. Rosetta's custom feature extraction software performs error modeling before data are loaded into the Resolver system. The Resolver system performs a squeeze operation that combines replicates of the same sequence in an array while applying error weighting. The error weighting consists of adjusting for additive and multiplicative noise. A P-va…	GPL4372	Jun,,Zhu	junzhu_99@yahoo.com	Genetics and Genomic Sciences	Icahn Medical School at Mount Sinai	One Gustave L Levy, Box 1498	New York	NY	10029	USA	NONE	39280	83 yrs	Alzheimer's disease
GSM1423825	PFC_46	GSM1423825	Public on Jul 31 2014	Jul 01 2014	Jul 31 2014	RNA	2	HBTRC_PF_Pool_46	Homo sapiens	tissue: prefrontal cortex brain	sample type: reference	NA	Fresh-frozen post-mortem brain tissues.	total RNA	Qiagen RNeasy spin columns with DNase treatment.	Cy3	Samples were amplified and labeled using a custom automated two-cycle version of the MessageAmp II kit from Ambion. Sample amplification, labeling, and microarray processing were performed by the Rosetta Inpharmatics Gene Expression Laboratory in Seattle, Wash.	9606	PFC_46	Homo sapiens	tissue: prefrontal cortex brain	age: 75 yrs	gender: female	disease status: Alzheimer's disease	NA	Fresh-frozen post-mortem brain tissues.	total RNA	Qiagen RNeasy spin columns with DNase treatment.	Cy5	Samples were amplified and labeled using a custom automated two-cycle version of the MessageAmp II kit from Ambion. Sample amplification, labeling, and microarray processing were performed by the Rosetta Inpharmatics Gene Expression Laboratory in Seattle, Wash.	9606	Microarrays were incubated at 40C for 48 hours in a rotating carousel. Hybridizations to custom Agilent microarrays were completed as previously described (Hughes et al. Nat Biotech (2001), 19(4):342-7). Microarrays were washed to remove non-specific hybridized sample. Afterwards, microarrays were dried in an ozone-free nitrogen chamber.	Microarrays were scanned using the Agilent LP2 laser scanner. The scanner output is a Tiff file, which contains the quantitative hybridization data from each individual microarray. The Tiff files were then processed using Rosetta custom feature extraction software.	Dorsolateral prefrontal cortex (DLPFC)	Data were processed using the Rosetta Resolver system. Rosetta's custom feature extraction software performs error modeling before data are loaded into the Resolver system. The Resolver system performs a squeeze operation that combines replicates of the same sequence in an array while applying error weighting. The error weighting consists of adjusting for additive and multiplicative noise. A P-va…	GPL4372	Jun,,Zhu	junzhu_99@yahoo.com	Genetics and Genomic Sciences	Icahn Medical School at Mount Sinai	One Gustave L Levy, Box 1498	New York	NY	10029	USA	NONE	39280	75 yrs	Alzheimer's disease
GSM1423826	PFC_47	GSM1423826	Public on Jul 31 2014	Jul 01 2014	Jul 31 2014	RNA	2	HBTRC_PF_Pool_47	Homo sapiens	tissue: prefrontal cortex brain	sample type: reference	NA	Fresh-frozen post-mortem brain tissues.	total RNA	Qiagen RNeasy spin columns with DNase treatment.	Cy3	Samples were amplified and labeled using a custom automated two-cycle version of the MessageAmp II kit from Ambion. Sample amplification, labeling, and microarray processing were performed by the Rosetta Inpharmatics Gene Expression Laboratory in Seattle, Wash.	9606	PFC_47	Homo sapiens	tissue: prefrontal cortex brain	age: 82 yrs	gender: male	disease status: Alzheimer's disease	NA	Fresh-frozen post-mortem brain tissues.	total RNA	Qiagen RNeasy spin columns with DNase treatment.	Cy5	Samples were amplified and labeled using a custom automated two-cycle version of the MessageAmp II kit from Ambion. Sample amplification, labeling, and microarray processing were performed by the Rosetta Inpharmatics Gene Expression Laboratory in Seattle, Wash.	9606	Microarrays were incubated at 40C for 48 hours in a rotating carousel. Hybridizations to custom Agilent microarrays were completed as previously described (Hughes et al. Nat Biotech (2001), 19(4):342-7). Microarrays were washed to remove non-specific hybridized sample. Afterwards, microarrays were dried in an ozone-free nitrogen chamber.	Microarrays were scanned using the Agilent LP2 laser scanner. The scanner output is a Tiff file, which contains the quantitative hybridization data from each individual microarray. The Tiff files were then processed using Rosetta custom feature extraction software.	Dorsolateral prefrontal cortex (DLPFC)	Data were processed using the Rosetta Resolver system. Rosetta's custom feature extraction software performs error modeling before data are loaded into the Resolver system. The Resolver system performs a squeeze operation that combines replicates of the same sequence in an array while applying error weighting. The error weighting consists of adjusting for additive and multiplicative noise. A P-va…	GPL4372	Jun,,Zhu	junzhu_99@yahoo.com	Genetics and Genomic Sciences	Icahn Medical School at Mount Sinai	One Gustave L Levy, Box 1498	New York	NY	10029	USA	NONE	39280	82 yrs	Alzheimer's disease
GSM1423827	PFC_48	GSM1423827	Public on Jul 31 2014	Jul 01 2014	Jul 31 2014	RNA	2	HBTRC_PF_Pool_48	Homo sapiens	tissue: prefrontal cortex brain	sample type: reference	NA	Fresh-frozen post-mortem brain tissues.	total RNA	Qiagen RNeasy spin columns with DNase treatment.	Cy3	Samples were amplified and labeled using a custom automated two-cycle version of the MessageAmp II kit from Ambion. Sample amplification, labeling, and microarray processing were performed by the Rosetta Inpharmatics Gene Expression Laboratory in Seattle, Wash.	9606	PFC_48	Homo sapiens	tissue: prefrontal cortex brain	age: 87 yrs	gender: female	disease status: Alzheimer's disease	NA	Fresh-frozen post-mortem brain tissues.	total RNA	Qiagen RNeasy spin columns with DNase treatment.	Cy5	Samples were amplified and labeled using a custom automated two-cycle version of the MessageAmp II kit from Ambion. Sample amplification, labeling, and microarray processing were performed by the Rosetta Inpharmatics Gene Expression Laboratory in Seattle, Wash.	9606	Microarrays were incubated at 40C for 48 hours in a rotating carousel. Hybridizations to custom Agilent microarrays were completed as previously described (Hughes et al. Nat Biotech (2001), 19(4):342-7). Microarrays were washed to remove non-specific hybridized sample. Afterwards, microarrays were dried in an ozone-free nitrogen chamber.	Microarrays were scanned using the Agilent LP2 laser scanner. The scanner output is a Tiff file, which contains the quantitative hybridization data from each individual microarray. The Tiff files were then processed using Rosetta custom feature extraction software.	Dorsolateral prefrontal cortex (DLPFC)	Data were processed using the Rosetta Resolver system. Rosetta's custom feature extraction software performs error modeling before data are loaded into the Resolver system. The Resolver system performs a squeeze operation that combines replicates of the same sequence in an array while applying error weighting. The error weighting consists of adjusting for additive and multiplicative noise. A P-va…	GPL4372	Jun,,Zhu	junzhu_99@yahoo.com	Genetics and Genomic Sciences	Icahn Medical School at Mount Sinai	One Gustave L Levy, Box 1498	New York	NY	10029	USA	NONE	39280	87 yrs	Alzheimer's disease
GSM1423828	PFC_49	GSM1423828	Public on Jul 31 2014	Jul 01 2014	Jul 31 2014	RNA	2	HBTRC_PF_Pool_49	Homo sapiens	tissue: prefrontal cortex brain	sample type: reference	NA	Fresh-frozen post-mortem brain tissues.	total RNA	Qiagen RNeasy spin columns with DNase treatment.	Cy3	Samples were amplified and labeled using a custom automated two-cycle version of the MessageAmp II kit from Ambion. Sample amplification, labeling, and microarray processing were performed by the Rosetta Inpharmatics Gene Expression Laboratory in Seattle, Wash.	9606	PFC_49	Homo sapiens	tissue: prefrontal cortex brain	age: 92 yrs	gender: male	disease status: Alzheimer's disease	NA	Fresh-frozen post-mortem brain tissues.	total RNA	Qiagen RNeasy spin columns with DNase treatment.	Cy5	Samples were amplified and labeled using a custom automated two-cycle version of the MessageAmp II kit from Ambion. Sample amplification, labeling, and microarray processing were performed by the Rosetta Inpharmatics Gene Expression Laboratory in Seattle, Wash.	9606	Microarrays were incubated at 40C for 48 hours in a rotating carousel. Hybridizations to custom Agilent microarrays were completed as previously described (Hughes et al. Nat Biotech (2001), 19(4):342-7). Microarrays were washed to remove non-specific hybridized sample. Afterwards, microarrays were dried in an ozone-free nitrogen chamber.	Microarrays were scanned using the Agilent LP2 laser scanner. The scanner output is a Tiff file, which contains the quantitative hybridization data from each individual microarray. The Tiff files were then processed using Rosetta custom feature extraction software.	Dorsolateral prefrontal cortex (DLPFC)	Data were processed using the Rosetta Resolver system. Rosetta's custom feature extraction software performs error modeling before data are loaded into the Resolver system. The Resolver system performs a squeeze operation that combines replicates of the same sequence in an array while applying error weighting. The error weighting consists of adjusting for additive and multiplicative noise. A P-va…	GPL4372	Jun,,Zhu	junzhu_99@yahoo.com	Genetics and Genomic Sciences	Icahn Medical School at Mount Sinai	One Gustave L Levy, Box 1498	New York	NY	10029	USA	NONE	39280	92 yrs	Alzheimer's disease
GSM1423829	PFC_50	GSM1423829	Public on Jul 31 2014	Jul 01 2014	Jul 31 2014	RNA	2	HBTRC_PF_Pool_50	Homo sapiens	tissue: prefrontal cortex brain	sample type: reference	NA	Fresh-frozen post-mortem brain tissues.	total RNA	Qiagen RNeasy spin columns with DNase treatment.	Cy3	Samples were amplified and labeled using a custom automated two-cycle version of the MessageAmp II kit from Ambion. Sample amplification, labeling, and microarray processing were performed by the Rosetta Inpharmatics Gene Expression Laboratory in Seattle, Wash.	9606	PFC_50	Homo sapiens	tissue: prefrontal cortex brain	age: 74 yrs	gender: female	disease status: Alzheimer's disease	NA	Fresh-frozen post-mortem brain tissues.	total RNA	Qiagen RNeasy spin columns with DNase treatment.	Cy5	Samples were amplified and labeled using a custom automated two-cycle version of the MessageAmp II kit from Ambion. Sample amplification, labeling, and microarray processing were performed by the Rosetta Inpharmatics Gene Expression Laboratory in Seattle, Wash.	9606	Microarrays were incubated at 40C for 48 hours in a rotating carousel. Hybridizations to custom Agilent microarrays were completed as previously described (Hughes et al. Nat Biotech (2001), 19(4):342-7). Microarrays were washed to remove non-specific hybridized sample. Afterwards, microarrays were dried in an ozone-free nitrogen chamber.	Microarrays were scanned using the Agilent LP2 laser scanner. The scanner output is a Tiff file, which contains the quantitative hybridization data from each individual microarray. The Tiff files were then processed using Rosetta custom feature extraction software.	Dorsolateral prefrontal cortex (DLPFC)	Data were processed using the Rosetta Resolver system. Rosetta's custom feature extraction software performs error modeling before data are loaded into the Resolver system. The Resolver system performs a squeeze operation that combines replicates of the same sequence in an array while applying error weighting. The error weighting consists of adjusting for additive and multiplicative noise. A P-va…	GPL4372	Jun,,Zhu	junzhu_99@yahoo.com	Genetics and Genomic Sciences	Icahn Medical School at Mount Sinai	One Gustave L Levy, Box 1498	New York	NY	10029	USA	NONE	39280	74 yrs	Alzheimer's disease
GSM1423830	PFC_51	GSM1423830	Public on Jul 31 2014	Jul 01 2014	Jul 31 2014	RNA	2	HBTRC_PF_Pool_51	Homo sapiens	tissue: prefrontal cortex brain	sample type: reference	NA	Fresh-frozen post-mortem brain tissues.	total RNA	Qiagen RNeasy spin columns with DNase treatment.	Cy3	Samples were amplified and labeled using a custom automated two-cycle version of the MessageAmp II kit from Ambion. Sample amplification, labeling, and microarray processing were performed by the Rosetta Inpharmatics Gene Expression Laboratory in Seattle, Wash.	9606	PFC_51	Homo sapiens	tissue: prefrontal cortex brain	age: 83 yrs	gender: female	disease status: Alzheimer's disease	NA	Fresh-frozen post-mortem brain tissues.	total RNA	Qiagen RNeasy spin columns with DNase treatment.	Cy5	Samples were amplified and labeled using a custom automated two-cycle version of the MessageAmp II kit from Ambion. Sample amplification, labeling, and microarray processing were performed by the Rosetta Inpharmatics Gene Expression Laboratory in Seattle, Wash.	9606	Microarrays were incubated at 40C for 48 hours in a rotating carousel. Hybridizations to custom Agilent microarrays were completed as previously described (Hughes et al. Nat Biotech (2001), 19(4):342-7). Microarrays were washed to remove non-specific hybridized sample. Afterwards, microarrays were dried in an ozone-free nitrogen chamber.	Microarrays were scanned using the Agilent LP2 laser scanner. The scanner output is a Tiff file, which contains the quantitative hybridization data from each individual microarray. The Tiff files were then processed using Rosetta custom feature extraction software.	Dorsolateral prefrontal cortex (DLPFC)	Data were processed using the Rosetta Resolver system. Rosetta's custom feature extraction software performs error modeling before data are loaded into the Resolver system. The Resolver system performs a squeeze operation that combines replicates of the same sequence in an array while applying error weighting. The error weighting consists of adjusting for additive and multiplicative noise. A P-va…	GPL4372	Jun,,Zhu	junzhu_99@yahoo.com	Genetics and Genomic Sciences	Icahn Medical School at Mount Sinai	One Gustave L Levy, Box 1498	New York	NY	10029	USA	NONE	39280	83 yrs	Alzheimer's disease
GSM1423831	PFC_52	GSM1423831	Public on Jul 31 2014	Jul 01 2014	Jul 31 2014	RNA	2	HBTRC_PF_Pool_52	Homo sapiens	tissue: prefrontal cortex brain	sample type: reference	NA	Fresh-frozen post-mortem brain tissues.	total RNA	Qiagen RNeasy spin columns with DNase treatment.	Cy3	Samples were amplified and labeled using a custom automated two-cycle version of the MessageAmp II kit from Ambion. Sample amplification, labeling, and microarray processing were performed by the Rosetta Inpharmatics Gene Expression Laboratory in Seattle, Wash.	9606	PFC_52	Homo sapiens	tissue: prefrontal cortex brain	age: 77 yrs	gender: male	disease status: Alzheimer's disease	NA	Fresh-frozen post-mortem brain tissues.	total RNA	Qiagen RNeasy spin columns with DNase treatment.	Cy5	Samples were amplified and labeled using a custom automated two-cycle version of the MessageAmp II kit from Ambion. Sample amplification, labeling, and microarray processing were performed by the Rosetta Inpharmatics Gene Expression Laboratory in Seattle, Wash.	9606	Microarrays were incubated at 40C for 48 hours in a rotating carousel. Hybridizations to custom Agilent microarrays were completed as previously described (Hughes et al. Nat Biotech (2001), 19(4):342-7). Microarrays were washed to remove non-specific hybridized sample. Afterwards, microarrays were dried in an ozone-free nitrogen chamber.	Microarrays were scanned using the Agilent LP2 laser scanner. The scanner output is a Tiff file, which contains the quantitative hybridization data from each individual microarray. The Tiff files were then processed using Rosetta custom feature extraction software.	Dorsolateral prefrontal cortex (DLPFC)	Data were processed using the Rosetta Resolver system. Rosetta's custom feature extraction software performs error modeling before data are loaded into the Resolver system. The Resolver system performs a squeeze operation that combines replicates of the same sequence in an array while applying error weighting. The error weighting consists of adjusting for additive and multiplicative noise. A P-va…	GPL4372	Jun,,Zhu	junzhu_99@yahoo.com	Genetics and Genomic Sciences	Icahn Medical School at Mount Sinai	One Gustave L Levy, Box 1498	New York	NY	10029	USA	NONE	39280	77 yrs	Alzheimer's disease
GSM1423832	PFC_53	GSM1423832	Public on Jul 31 2014	Jul 01 2014	Jul 31 2014	RNA	2	HBTRC_PF_Pool_53	Homo sapiens	tissue: prefrontal cortex brain	sample type: reference	NA	Fresh-frozen post-mortem brain tissues.	total RNA	Qiagen RNeasy spin columns with DNase treatment.	Cy3	Samples were amplified and labeled using a custom automated two-cycle version of the MessageAmp II kit from Ambion. Sample amplification, labeling, and microarray processing were performed by the Rosetta Inpharmatics Gene Expression Laboratory in Seattle, Wash.	9606	PFC_53	Homo sapiens	tissue: prefrontal cortex brain	age: 68 yrs	gender: male	disease status: Alzheimer's disease	NA	Fresh-frozen post-mortem brain tissues.	total RNA	Qiagen RNeasy spin columns with DNase treatment.	Cy5	Samples were amplified and labeled using a custom automated two-cycle version of the MessageAmp II kit from Ambion. Sample amplification, labeling, and microarray processing were performed by the Rosetta Inpharmatics Gene Expression Laboratory in Seattle, Wash.	9606	Microarrays were incubated at 40C for 48 hours in a rotating carousel. Hybridizations to custom Agilent microarrays were completed as previously described (Hughes et al. Nat Biotech (2001), 19(4):342-7). Microarrays were washed to remove non-specific hybridized sample. Afterwards, microarrays were dried in an ozone-free nitrogen chamber.	Microarrays were scanned using the Agilent LP2 laser scanner. The scanner output is a Tiff file, which contains the quantitative hybridization data from each individual microarray. The Tiff files were then processed using Rosetta custom feature extraction software.	Dorsolateral prefrontal cortex (DLPFC)	Data were processed using the Rosetta Resolver system. Rosetta's custom feature extraction software performs error modeling before data are loaded into the Resolver system. The Resolver system performs a squeeze operation that combines replicates of the same sequence in an array while applying error weighting. The error weighting consists of adjusting for additive and multiplicative noise. A P-va…	GPL4372	Jun,,Zhu	junzhu_99@yahoo.com	Genetics and Genomic Sciences	Icahn Medical School at Mount Sinai	One Gustave L Levy, Box 1498	New York	NY	10029	USA	NONE	39280	68 yrs	Alzheimer's disease
GSM1423833	PFC_54	GSM1423833	Public on Jul 31 2014	Jul 01 2014	Jul 31 2014	RNA	2	HBTRC_PF_Pool_54	Homo sapiens	tissue: prefrontal cortex brain	sample type: reference	NA	Fresh-frozen post-mortem brain tissues.	total RNA	Qiagen RNeasy spin columns with DNase treatment.	Cy3	Samples were amplified and labeled using a custom automated two-cycle version of the MessageAmp II kit from Ambion. Sample amplification, labeling, and microarray processing were performed by the Rosetta Inpharmatics Gene Expression Laboratory in Seattle, Wash.	9606	PFC_54	Homo sapiens	tissue: prefrontal cortex brain	age: 87 yrs	gender: male	disease status: Alzheimer's disease	NA	Fresh-frozen post-mortem brain tissues.	total RNA	Qiagen RNeasy spin columns with DNase treatment.	Cy5	Samples were amplified and labeled using a custom automated two-cycle version of the MessageAmp II kit from Ambion. Sample amplification, labeling, and microarray processing were performed by the Rosetta Inpharmatics Gene Expression Laboratory in Seattle, Wash.	9606	Microarrays were incubated at 40C for 48 hours in a rotating carousel. Hybridizations to custom Agilent microarrays were completed as previously described (Hughes et al. Nat Biotech (2001), 19(4):342-7). Microarrays were washed to remove non-specific hybridized sample. Afterwards, microarrays were dried in an ozone-free nitrogen chamber.	Microarrays were scanned using the Agilent LP2 laser scanner. The scanner output is a Tiff file, which contains the quantitative hybridization data from each individual microarray. The Tiff files were then processed using Rosetta custom feature extraction software.	Dorsolateral prefrontal cortex (DLPFC)	Data were processed using the Rosetta Resolver system. Rosetta's custom feature extraction software performs error modeling before data are loaded into the Resolver system. The Resolver system performs a squeeze operation that combines replicates of the same sequence in an array while applying error weighting. The error weighting consists of adjusting for additive and multiplicative noise. A P-va…	GPL4372	Jun,,Zhu	junzhu_99@yahoo.com	Genetics and Genomic Sciences	Icahn Medical School at Mount Sinai	One Gustave L Levy, Box 1498	New York	NY	10029	USA	NONE	39280	87 yrs	Alzheimer's disease
GSM1423834	PFC_55	GSM1423834	Public on Jul 31 2014	Jul 01 2014	Jul 31 2014	RNA	2	HBTRC_PF_Pool_55	Homo sapiens	tissue: prefrontal cortex brain	sample type: reference	NA	Fresh-frozen post-mortem brain tissues.	total RNA	Qiagen RNeasy spin columns with DNase treatment.	Cy3	Samples were amplified and labeled using a custom automated two-cycle version of the MessageAmp II kit from Ambion. Sample amplification, labeling, and microarray processing were performed by the Rosetta Inpharmatics Gene Expression Laboratory in Seattle, Wash.	9606	PFC_55	Homo sapiens	tissue: prefrontal cortex brain	age: 83 yrs	gender: female	disease status: Alzheimer's disease	NA	Fresh-frozen post-mortem brain tissues.	total RNA	Qiagen RNeasy spin columns with DNase treatment.	Cy5	Samples were amplified and labeled using a custom automated two-cycle version of the MessageAmp II kit from Ambion. Sample amplification, labeling, and microarray processing were performed by the Rosetta Inpharmatics Gene Expression Laboratory in Seattle, Wash.	9606	Microarrays were incubated at 40C for 48 hours in a rotating carousel. Hybridizations to custom Agilent microarrays were completed as previously described (Hughes et al. Nat Biotech (2001), 19(4):342-7). Microarrays were washed to remove non-specific hybridized sample. Afterwards, microarrays were dried in an ozone-free nitrogen chamber.	Microarrays were scanned using the Agilent LP2 laser scanner. The scanner output is a Tiff file, which contains the quantitative hybridization data from each individual microarray. The Tiff files were then processed using Rosetta custom feature extraction software.	Dorsolateral prefrontal cortex (DLPFC)	Data were processed using the Rosetta Resolver system. Rosetta's custom feature extraction software performs error modeling before data are loaded into the Resolver system. The Resolver system performs a squeeze operation that combines replicates of the same sequence in an array while applying error weighting. The error weighting consists of adjusting for additive and multiplicative noise. A P-va…	GPL4372	Jun,,Zhu	junzhu_99@yahoo.com	Genetics and Genomic Sciences	Icahn Medical School at Mount Sinai	One Gustave L Levy, Box 1498	New York	NY	10029	USA	NONE	39280	83 yrs	Alzheimer's disease
GSM1423835	PFC_56	GSM1423835	Public on Jul 31 2014	Jul 01 2014	Jul 31 2014	RNA	2	HBTRC_PF_Pool_56	Homo sapiens	tissue: prefrontal cortex brain	sample type: reference	NA	Fresh-frozen post-mortem brain tissues.	total RNA	Qiagen RNeasy spin columns with DNase treatment.	Cy3	Samples were amplified and labeled using a custom automated two-cycle version of the MessageAmp II kit from Ambion. Sample amplification, labeling, and microarray processing were performed by the Rosetta Inpharmatics Gene Expression Laboratory in Seattle, Wash.	9606	PFC_56	Homo sapiens	tissue: prefrontal cortex brain	age: 77 yrs	gender: male	disease status: Alzheimer's disease	NA	Fresh-frozen post-mortem brain tissues.	total RNA	Qiagen RNeasy spin columns with DNase treatment.	Cy5	Samples were amplified and labeled using a custom automated two-cycle version of the MessageAmp II kit from Ambion. Sample amplification, labeling, and microarray processing were performed by the Rosetta Inpharmatics Gene Expression Laboratory in Seattle, Wash.	9606	Microarrays were incubated at 40C for 48 hours in a rotating carousel. Hybridizations to custom Agilent microarrays were completed as previously described (Hughes et al. Nat Biotech (2001), 19(4):342-7). Microarrays were washed to remove non-specific hybridized sample. Afterwards, microarrays were dried in an ozone-free nitrogen chamber.	Microarrays were scanned using the Agilent LP2 laser scanner. The scanner output is a Tiff file, which contains the quantitative hybridization data from each individual microarray. The Tiff files were then processed using Rosetta custom feature extraction software.	Dorsolateral prefrontal cortex (DLPFC)	Data were processed using the Rosetta Resolver system. Rosetta's custom feature extraction software performs error modeling before data are loaded into the Resolver system. The Resolver system performs a squeeze operation that combines replicates of the same sequence in an array while applying error weighting. The error weighting consists of adjusting for additive and multiplicative noise. A P-va…	GPL4372	Jun,,Zhu	junzhu_99@yahoo.com	Genetics and Genomic Sciences	Icahn Medical School at Mount Sinai	One Gustave L Levy, Box 1498	New York	NY	10029	USA	NONE	39280	77 yrs	Alzheimer's disease
GSM1423836	PFC_57	GSM1423836	Public on Jul 31 2014	Jul 01 2014	Jul 31 2014	RNA	2	HBTRC_PF_Pool_57	Homo sapiens	tissue: prefrontal cortex brain	sample type: reference	NA	Fresh-frozen post-mortem brain tissues.	total RNA	Qiagen RNeasy spin columns with DNase treatment.	Cy3	Samples were amplified and labeled using a custom automated two-cycle version of the MessageAmp II kit from Ambion. Sample amplification, labeling, and microarray processing were performed by the Rosetta Inpharmatics Gene Expression Laboratory in Seattle, Wash.	9606	PFC_57	Homo sapiens	tissue: prefrontal cortex brain	age: 78 yrs	gender: male	disease status: Alzheimer's disease	NA	Fresh-frozen post-mortem brain tissues.	total RNA	Qiagen RNeasy spin columns with DNase treatment.	Cy5	Samples were amplified and labeled using a custom automated two-cycle version of the MessageAmp II kit from Ambion. Sample amplification, labeling, and microarray processing were performed by the Rosetta Inpharmatics Gene Expression Laboratory in Seattle, Wash.	9606	Microarrays were incubated at 40C for 48 hours in a rotating carousel. Hybridizations to custom Agilent microarrays were completed as previously described (Hughes et al. Nat Biotech (2001), 19(4):342-7). Microarrays were washed to remove non-specific hybridized sample. Afterwards, microarrays were dried in an ozone-free nitrogen chamber.	Microarrays were scanned using the Agilent LP2 laser scanner. The scanner output is a Tiff file, which contains the quantitative hybridization data from each individual microarray. The Tiff files were then processed using Rosetta custom feature extraction software.	Dorsolateral prefrontal cortex (DLPFC)	Data were processed using the Rosetta Resolver system. Rosetta's custom feature extraction software performs error modeling before data are loaded into the Resolver system. The Resolver system performs a squeeze operation that combines replicates of the same sequence in an array while applying error weighting. The error weighting consists of adjusting for additive and multiplicative noise. A P-va…	GPL4372	Jun,,Zhu	junzhu_99@yahoo.com	Genetics and Genomic Sciences	Icahn Medical School at Mount Sinai	One Gustave L Levy, Box 1498	New York	NY	10029	USA	NONE	39280	78 yrs	Alzheimer's disease
GSM1423837	PFC_58	GSM1423837	Public on Jul 31 2014	Jul 01 2014	Jul 31 2014	RNA	2	HBTRC_PF_Pool_58	Homo sapiens	tissue: prefrontal cortex brain	sample type: reference	NA	Fresh-frozen post-mortem brain tissues.	total RNA	Qiagen RNeasy spin columns with DNase treatment.	Cy3	Samples were amplified and labeled using a custom automated two-cycle version of the MessageAmp II kit from Ambion. Sample amplification, labeling, and microarray processing were performed by the Rosetta Inpharmatics Gene Expression Laboratory in Seattle, Wash.	9606	PFC_58	Homo sapiens	tissue: prefrontal cortex brain	age: 85 yrs	gender: male	disease status: Alzheimer's disease	NA	Fresh-frozen post-mortem brain tissues.	total RNA	Qiagen RNeasy spin columns with DNase treatment.	Cy5	Samples were amplified and labeled using a custom automated two-cycle version of the MessageAmp II kit from Ambion. Sample amplification, labeling, and microarray processing were performed by the Rosetta Inpharmatics Gene Expression Laboratory in Seattle, Wash.	9606	Microarrays were incubated at 40C for 48 hours in a rotating carousel. Hybridizations to custom Agilent microarrays were completed as previously described (Hughes et al. Nat Biotech (2001), 19(4):342-7). Microarrays were washed to remove non-specific hybridized sample. Afterwards, microarrays were dried in an ozone-free nitrogen chamber.	Microarrays were scanned using the Agilent LP2 laser scanner. The scanner output is a Tiff file, which contains the quantitative hybridization data from each individual microarray. The Tiff files were then processed using Rosetta custom feature extraction software.	Dorsolateral prefrontal cortex (DLPFC)	Data were processed using the Rosetta Resolver system. Rosetta's custom feature extraction software performs error modeling before data are loaded into the Resolver system. The Resolver system performs a squeeze operation that combines replicates of the same sequence in an array while applying error weighting. The error weighting consists of adjusting for additive and multiplicative noise. A P-va…	GPL4372	Jun,,Zhu	junzhu_99@yahoo.com	Genetics and Genomic Sciences	Icahn Medical School at Mount Sinai	One Gustave L Levy, Box 1498	New York	NY	10029	USA	NONE	39280	85 yrs	Alzheimer's disease
GSM1423838	PFC_59	GSM1423838	Public on Jul 31 2014	Jul 01 2014	Jul 31 2014	RNA	2	HBTRC_PF_Pool_59	Homo sapiens	tissue: prefrontal cortex brain	sample type: reference	NA	Fresh-frozen post-mortem brain tissues.	total RNA	Qiagen RNeasy spin columns with DNase treatment.	Cy3	Samples were amplified and labeled using a custom automated two-cycle version of the MessageAmp II kit from Ambion. Sample amplification, labeling, and microarray processing were performed by the Rosetta Inpharmatics Gene Expression Laboratory in Seattle, Wash.	9606	PFC_59	Homo sapiens	tissue: prefrontal cortex brain	age: 67 yrs	gender: female	disease status: Alzheimer's disease	NA	Fresh-frozen post-mortem brain tissues.	total RNA	Qiagen RNeasy spin columns with DNase treatment.	Cy5	Samples were amplified and labeled using a custom automated two-cycle version of the MessageAmp II kit from Ambion. Sample amplification, labeling, and microarray processing were performed by the Rosetta Inpharmatics Gene Expression Laboratory in Seattle, Wash.	9606	Microarrays were incubated at 40C for 48 hours in a rotating carousel. Hybridizations to custom Agilent microarrays were completed as previously described (Hughes et al. Nat Biotech (2001), 19(4):342-7). Microarrays were washed to remove non-specific hybridized sample. Afterwards, microarrays were dried in an ozone-free nitrogen chamber.	Microarrays were scanned using the Agilent LP2 laser scanner. The scanner output is a Tiff file, which contains the quantitative hybridization data from each individual microarray. The Tiff files were then processed using Rosetta custom feature extraction software.	Dorsolateral prefrontal cortex (DLPFC)	Data were processed using the Rosetta Resolver system. Rosetta's custom feature extraction software performs error modeling before data are loaded into the Resolver system. The Resolver system performs a squeeze operation that combines replicates of the same sequence in an array while applying error weighting. The error weighting consists of adjusting for additive and multiplicative noise. A P-va…	GPL4372	Jun,,Zhu	junzhu_99@yahoo.com	Genetics and Genomic Sciences	Icahn Medical School at Mount Sinai	One Gustave L Levy, Box 1498	New York	NY	10029	USA	NONE	39280	67 yrs	Alzheimer's disease
GSM1423839	PFC_60	GSM1423839	Public on Jul 31 2014	Jul 01 2014	Jul 31 2014	RNA	2	HBTRC_PF_Pool_60	Homo sapiens	tissue: prefrontal cortex brain	sample type: reference	NA	Fresh-frozen post-mortem brain tissues.	total RNA	Qiagen RNeasy spin columns with DNase treatment.	Cy3	Samples were amplified and labeled using a custom automated two-cycle version of the MessageAmp II kit from Ambion. Sample amplification, labeling, and microarray processing were performed by the Rosetta Inpharmatics Gene Expression Laboratory in Seattle, Wash.	9606	PFC_60	Homo sapiens	tissue: prefrontal cortex brain	age: 89 yrs	gender: male	disease status: Alzheimer's disease	NA	Fresh-frozen post-mortem brain tissues.	total RNA	Qiagen RNeasy spin columns with DNase treatment.	Cy5	Samples were amplified and labeled using a custom automated two-cycle version of the MessageAmp II kit from Ambion. Sample amplification, labeling, and microarray processing were performed by the Rosetta Inpharmatics Gene Expression Laboratory in Seattle, Wash.	9606	Microarrays were incubated at 40C for 48 hours in a rotating carousel. Hybridizations to custom Agilent microarrays were completed as previously described (Hughes et al. Nat Biotech (2001), 19(4):342-7). Microarrays were washed to remove non-specific hybridized sample. Afterwards, microarrays were dried in an ozone-free nitrogen chamber.	Microarrays were scanned using the Agilent LP2 laser scanner. The scanner output is a Tiff file, which contains the quantitative hybridization data from each individual microarray. The Tiff files were then processed using Rosetta custom feature extraction software.	Dorsolateral prefrontal cortex (DLPFC)	Data were processed using the Rosetta Resolver system. Rosetta's custom feature extraction software performs error modeling before data are loaded into the Resolver system. The Resolver system performs a squeeze operation that combines replicates of the same sequence in an array while applying error weighting. The error weighting consists of adjusting for additive and multiplicative noise. A P-va…	GPL4372	Jun,,Zhu	junzhu_99@yahoo.com	Genetics and Genomic Sciences	Icahn Medical School at Mount Sinai	One Gustave L Levy, Box 1498	New York	NY	10029	USA	NONE	39280	89 yrs	Alzheimer's disease
GSM1423840	PFC_61	GSM1423840	Public on Jul 31 2014	Jul 01 2014	Jul 31 2014	RNA	2	HBTRC_PF_Pool_61	Homo sapiens	tissue: prefrontal cortex brain	sample type: reference	NA	Fresh-frozen post-mortem brain tissues.	total RNA	Qiagen RNeasy spin columns with DNase treatment.	Cy3	Samples were amplified and labeled using a custom automated two-cycle version of the MessageAmp II kit from Ambion. Sample amplification, labeling, and microarray processing were performed by the Rosetta Inpharmatics Gene Expression Laboratory in Seattle, Wash.	9606	PFC_61	Homo sapiens	tissue: prefrontal cortex brain	age: 87 yrs	gender: female	disease status: Alzheimer's disease	NA	Fresh-frozen post-mortem brain tissues.	total RNA	Qiagen RNeasy spin columns with DNase treatment.	Cy5	Samples were amplified and labeled using a custom automated two-cycle version of the MessageAmp II kit from Ambion. Sample amplification, labeling, and microarray processing were performed by the Rosetta Inpharmatics Gene Expression Laboratory in Seattle, Wash.	9606	Microarrays were incubated at 40C for 48 hours in a rotating carousel. Hybridizations to custom Agilent microarrays were completed as previously described (Hughes et al. Nat Biotech (2001), 19(4):342-7). Microarrays were washed to remove non-specific hybridized sample. Afterwards, microarrays were dried in an ozone-free nitrogen chamber.	Microarrays were scanned using the Agilent LP2 laser scanner. The scanner output is a Tiff file, which contains the quantitative hybridization data from each individual microarray. The Tiff files were then processed using Rosetta custom feature extraction software.	Dorsolateral prefrontal cortex (DLPFC)	Data were processed using the Rosetta Resolver system. Rosetta's custom feature extraction software performs error modeling before data are loaded into the Resolver system. The Resolver system performs a squeeze operation that combines replicates of the same sequence in an array while applying error weighting. The error weighting consists of adjusting for additive and multiplicative noise. A P-va…	GPL4372	Jun,,Zhu	junzhu_99@yahoo.com	Genetics and Genomic Sciences	Icahn Medical School at Mount Sinai	One Gustave L Levy, Box 1498	New York	NY	10029	USA	NONE	39280	87 yrs	Alzheimer's disease
GSM1423841	PFC_62	GSM1423841	Public on Jul 31 2014	Jul 01 2014	Jul 31 2014	RNA	2	HBTRC_PF_Pool_62	Homo sapiens	tissue: prefrontal cortex brain	sample type: reference	NA	Fresh-frozen post-mortem brain tissues.	total RNA	Qiagen RNeasy spin columns with DNase treatment.	Cy3	Samples were amplified and labeled using a custom automated two-cycle version of the MessageAmp II kit from Ambion. Sample amplification, labeling, and microarray processing were performed by the Rosetta Inpharmatics Gene Expression Laboratory in Seattle, Wash.	9606	PFC_62	Homo sapiens	tissue: prefrontal cortex brain	age: 74 yrs	gender: male	disease status: Alzheimer's disease	NA	Fresh-frozen post-mortem brain tissues.	total RNA	Qiagen RNeasy spin columns with DNase treatment.	Cy5	Samples were amplified and labeled using a custom automated two-cycle version of the MessageAmp II kit from Ambion. Sample amplification, labeling, and microarray processing were performed by the Rosetta Inpharmatics Gene Expression Laboratory in Seattle, Wash.	9606	Microarrays were incubated at 40C for 48 hours in a rotating carousel. Hybridizations to custom Agilent microarrays were completed as previously described (Hughes et al. Nat Biotech (2001), 19(4):342-7). Microarrays were washed to remove non-specific hybridized sample. Afterwards, microarrays were dried in an ozone-free nitrogen chamber.	Microarrays were scanned using the Agilent LP2 laser scanner. The scanner output is a Tiff file, which contains the quantitative hybridization data from each individual microarray. The Tiff files were then processed using Rosetta custom feature extraction software.	Dorsolateral prefrontal cortex (DLPFC)	Data were processed using the Rosetta Resolver system. Rosetta's custom feature extraction software performs error modeling before data are loaded into the Resolver system. The Resolver system performs a squeeze operation that combines replicates of the same sequence in an array while applying error weighting. The error weighting consists of adjusting for additive and multiplicative noise. A P-va…	GPL4372	Jun,,Zhu	junzhu_99@yahoo.com	Genetics and Genomic Sciences	Icahn Medical School at Mount Sinai	One Gustave L Levy, Box 1498	New York	NY	10029	USA	NONE	39280	74 yrs	Alzheimer's disease
GSM1423842	PFC_63	GSM1423842	Public on Jul 31 2014	Jul 01 2014	Jul 31 2014	RNA	2	HBTRC_PF_Pool_63	Homo sapiens	tissue: prefrontal cortex brain	sample type: reference	NA	Fresh-frozen post-mortem brain tissues.	total RNA	Qiagen RNeasy spin columns with DNase treatment.	Cy3	Samples were amplified and labeled using a custom automated two-cycle version of the MessageAmp II kit from Ambion. Sample amplification, labeling, and microarray processing were performed by the Rosetta Inpharmatics Gene Expression Laboratory in Seattle, Wash.	9606	PFC_63	Homo sapiens	tissue: prefrontal cortex brain	age: 69 yrs	gender: female	disease status: Alzheimer's disease	NA	Fresh-frozen post-mortem brain tissues.	total RNA	Qiagen RNeasy spin columns with DNase treatment.	Cy5	Samples were amplified and labeled using a custom automated two-cycle version of the MessageAmp II kit from Ambion. Sample amplification, labeling, and microarray processing were performed by the Rosetta Inpharmatics Gene Expression Laboratory in Seattle, Wash.	9606	Microarrays were incubated at 40C for 48 hours in a rotating carousel. Hybridizations to custom Agilent microarrays were completed as previously described (Hughes et al. Nat Biotech (2001), 19(4):342-7). Microarrays were washed to remove non-specific hybridized sample. Afterwards, microarrays were dried in an ozone-free nitrogen chamber.	Microarrays were scanned using the Agilent LP2 laser scanner. The scanner output is a Tiff file, which contains the quantitative hybridization data from each individual microarray. The Tiff files were then processed using Rosetta custom feature extraction software.	Dorsolateral prefrontal cortex (DLPFC)	Data were processed using the Rosetta Resolver system. Rosetta's custom feature extraction software performs error modeling before data are loaded into the Resolver system. The Resolver system performs a squeeze operation that combines replicates of the same sequence in an array while applying error weighting. The error weighting consists of adjusting for additive and multiplicative noise. A P-va…	GPL4372	Jun,,Zhu	junzhu_99@yahoo.com	Genetics and Genomic Sciences	Icahn Medical School at Mount Sinai	One Gustave L Levy, Box 1498	New York	NY	10029	USA	NONE	39280	69 yrs	Alzheimer's disease
GSM1423843	PFC_64	GSM1423843	Public on Jul 31 2014	Jul 01 2014	Jul 31 2014	RNA	2	HBTRC_PF_Pool_64	Homo sapiens	tissue: prefrontal cortex brain	sample type: reference	NA	Fresh-frozen post-mortem brain tissues.	total RNA	Qiagen RNeasy spin columns with DNase treatment.	Cy3	Samples were amplified and labeled using a custom automated two-cycle version of the MessageAmp II kit from Ambion. Sample amplification, labeling, and microarray processing were performed by the Rosetta Inpharmatics Gene Expression Laboratory in Seattle, Wash.	9606	PFC_64	Homo sapiens	tissue: prefrontal cortex brain	age: 73 yrs	gender: male	disease status: Alzheimer's disease	NA	Fresh-frozen post-mortem brain tissues.	total RNA	Qiagen RNeasy spin columns with DNase treatment.	Cy5	Samples were amplified and labeled using a custom automated two-cycle version of the MessageAmp II kit from Ambion. Sample amplification, labeling, and microarray processing were performed by the Rosetta Inpharmatics Gene Expression Laboratory in Seattle, Wash.	9606	Microarrays were incubated at 40C for 48 hours in a rotating carousel. Hybridizations to custom Agilent microarrays were completed as previously described (Hughes et al. Nat Biotech (2001), 19(4):342-7). Microarrays were washed to remove non-specific hybridized sample. Afterwards, microarrays were dried in an ozone-free nitrogen chamber.	Microarrays were scanned using the Agilent LP2 laser scanner. The scanner output is a Tiff file, which contains the quantitative hybridization data from each individual microarray. The Tiff files were then processed using Rosetta custom feature extraction software.	Dorsolateral prefrontal cortex (DLPFC)	Data were processed using the Rosetta Resolver system. Rosetta's custom feature extraction software performs error modeling before data are loaded into the Resolver system. The Resolver system performs a squeeze operation that combines replicates of the same sequence in an array while applying error weighting. The error weighting consists of adjusting for additive and multiplicative noise. A P-va…	GPL4372	Jun,,Zhu	junzhu_99@yahoo.com	Genetics and Genomic Sciences	Icahn Medical School at Mount Sinai	One Gustave L Levy, Box 1498	New York	NY	10029	USA	NONE	39280	73 yrs	Alzheimer's disease
GSM1423844	PFC_65	GSM1423844	Public on Jul 31 2014	Jul 01 2014	Jul 31 2014	RNA	2	HBTRC_PF_Pool_65	Homo sapiens	tissue: prefrontal cortex brain	sample type: reference	NA	Fresh-frozen post-mortem brain tissues.	total RNA	Qiagen RNeasy spin columns with DNase treatment.	Cy3	Samples were amplified and labeled using a custom automated two-cycle version of the MessageAmp II kit from Ambion. Sample amplification, labeling, and microarray processing were performed by the Rosetta Inpharmatics Gene Expression Laboratory in Seattle, Wash.	9606	PFC_65	Homo sapiens	tissue: prefrontal cortex brain	age: 83 yrs	gender: male	disease status: Alzheimer's disease	NA	Fresh-frozen post-mortem brain tissues.	total RNA	Qiagen RNeasy spin columns with DNase treatment.	Cy5	Samples were amplified and labeled using a custom automated two-cycle version of the MessageAmp II kit from Ambion. Sample amplification, labeling, and microarray processing were performed by the Rosetta Inpharmatics Gene Expression Laboratory in Seattle, Wash.	9606	Microarrays were incubated at 40C for 48 hours in a rotating carousel. Hybridizations to custom Agilent microarrays were completed as previously described (Hughes et al. Nat Biotech (2001), 19(4):342-7). Microarrays were washed to remove non-specific hybridized sample. Afterwards, microarrays were dried in an ozone-free nitrogen chamber.	Microarrays were scanned using the Agilent LP2 laser scanner. The scanner output is a Tiff file, which contains the quantitative hybridization data from each individual microarray. The Tiff files were then processed using Rosetta custom feature extraction software.	Dorsolateral prefrontal cortex (DLPFC)	Data were processed using the Rosetta Resolver system. Rosetta's custom feature extraction software performs error modeling before data are loaded into the Resolver system. The Resolver system performs a squeeze operation that combines replicates of the same sequence in an array while applying error weighting. The error weighting consists of adjusting for additive and multiplicative noise. A P-va…	GPL4372	Jun,,Zhu	junzhu_99@yahoo.com	Genetics and Genomic Sciences	Icahn Medical School at Mount Sinai	One Gustave L Levy, Box 1498	New York	NY	10029	USA	NONE	39280	83 yrs	Alzheimer's disease
GSM1423845	PFC_66	GSM1423845	Public on Jul 31 2014	Jul 01 2014	Jul 31 2014	RNA	2	HBTRC_PF_Pool_66	Homo sapiens	tissue: prefrontal cortex brain	sample type: reference	NA	Fresh-frozen post-mortem brain tissues.	total RNA	Qiagen RNeasy spin columns with DNase treatment.	Cy3	Samples were amplified and labeled using a custom automated two-cycle version of the MessageAmp II kit from Ambion. Sample amplification, labeling, and microarray processing were performed by the Rosetta Inpharmatics Gene Expression Laboratory in Seattle, Wash.	9606	PFC_66	Homo sapiens	tissue: prefrontal cortex brain	age: 62 yrs	gender: female	disease status: Alzheimer's disease	NA	Fresh-frozen post-mortem brain tissues.	total RNA	Qiagen RNeasy spin columns with DNase treatment.	Cy5	Samples were amplified and labeled using a custom automated two-cycle version of the MessageAmp II kit from Ambion. Sample amplification, labeling, and microarray processing were performed by the Rosetta Inpharmatics Gene Expression Laboratory in Seattle, Wash.	9606	Microarrays were incubated at 40C for 48 hours in a rotating carousel. Hybridizations to custom Agilent microarrays were completed as previously described (Hughes et al. Nat Biotech (2001), 19(4):342-7). Microarrays were washed to remove non-specific hybridized sample. Afterwards, microarrays were dried in an ozone-free nitrogen chamber.	Microarrays were scanned using the Agilent LP2 laser scanner. The scanner output is a Tiff file, which contains the quantitative hybridization data from each individual microarray. The Tiff files were then processed using Rosetta custom feature extraction software.	Dorsolateral prefrontal cortex (DLPFC)	Data were processed using the Rosetta Resolver system. Rosetta's custom feature extraction software performs error modeling before data are loaded into the Resolver system. The Resolver system performs a squeeze operation that combines replicates of the same sequence in an array while applying error weighting. The error weighting consists of adjusting for additive and multiplicative noise. A P-va…	GPL4372	Jun,,Zhu	junzhu_99@yahoo.com	Genetics and Genomic Sciences	Icahn Medical School at Mount Sinai	One Gustave L Levy, Box 1498	New York	NY	10029	USA	NONE	39280	62 yrs	Alzheimer's disease
GSM1423846	PFC_67	GSM1423846	Public on Jul 31 2014	Jul 01 2014	Jul 31 2014	RNA	2	HBTRC_PF_Pool_67	Homo sapiens	tissue: prefrontal cortex brain	sample type: reference	NA	Fresh-frozen post-mortem brain tissues.	total RNA	Qiagen RNeasy spin columns with DNase treatment.	Cy3	Samples were amplified and labeled using a custom automated two-cycle version of the MessageAmp II kit from Ambion. Sample amplification, labeling, and microarray processing were performed by the Rosetta Inpharmatics Gene Expression Laboratory in Seattle, Wash.	9606	PFC_67	Homo sapiens	tissue: prefrontal cortex brain	age: 83 yrs	gender: male	disease status: Alzheimer's disease	NA	Fresh-frozen post-mortem brain tissues.	total RNA	Qiagen RNeasy spin columns with DNase treatment.	Cy5	Samples were amplified and labeled using a custom automated two-cycle version of the MessageAmp II kit from Ambion. Sample amplification, labeling, and microarray processing were performed by the Rosetta Inpharmatics Gene Expression Laboratory in Seattle, Wash.	9606	Microarrays were incubated at 40C for 48 hours in a rotating carousel. Hybridizations to custom Agilent microarrays were completed as previously described (Hughes et al. Nat Biotech (2001), 19(4):342-7). Microarrays were washed to remove non-specific hybridized sample. Afterwards, microarrays were dried in an ozone-free nitrogen chamber.	Microarrays were scanned using the Agilent LP2 laser scanner. The scanner output is a Tiff file, which contains the quantitative hybridization data from each individual microarray. The Tiff files were then processed using Rosetta custom feature extraction software.	Dorsolateral prefrontal cortex (DLPFC)	Data were processed using the Rosetta Resolver system. Rosetta's custom feature extraction software performs error modeling before data are loaded into the Resolver system. The Resolver system performs a squeeze operation that combines replicates of the same sequence in an array while applying error weighting. The error weighting consists of adjusting for additive and multiplicative noise. A P-va…	GPL4372	Jun,,Zhu	junzhu_99@yahoo.com	Genetics and Genomic Sciences	Icahn Medical School at Mount Sinai	One Gustave L Levy, Box 1498	New York	NY	10029	USA	NONE	39280	83 yrs	Alzheimer's disease
GSM1423847	PFC_68	GSM1423847	Public on Jul 31 2014	Jul 01 2014	Jul 31 2014	RNA	2	HBTRC_PF_Pool_68	Homo sapiens	tissue: prefrontal cortex brain	sample type: reference	NA	Fresh-frozen post-mortem brain tissues.	total RNA	Qiagen RNeasy spin columns with DNase treatment.	Cy3	Samples were amplified and labeled using a custom automated two-cycle version of the MessageAmp II kit from Ambion. Sample amplification, labeling, and microarray processing were performed by the Rosetta Inpharmatics Gene Expression Laboratory in Seattle, Wash.	9606	PFC_68	Homo sapiens	tissue: prefrontal cortex brain	age: 75 yrs	gender: male	disease status: Alzheimer's disease	NA	Fresh-frozen post-mortem brain tissues.	total RNA	Qiagen RNeasy spin columns with DNase treatment.	Cy5	Samples were amplified and labeled using a custom automated two-cycle version of the MessageAmp II kit from Ambion. Sample amplification, labeling, and microarray processing were performed by the Rosetta Inpharmatics Gene Expression Laboratory in Seattle, Wash.	9606	Microarrays were incubated at 40C for 48 hours in a rotating carousel. Hybridizations to custom Agilent microarrays were completed as previously described (Hughes et al. Nat Biotech (2001), 19(4):342-7). Microarrays were washed to remove non-specific hybridized sample. Afterwards, microarrays were dried in an ozone-free nitrogen chamber.	Microarrays were scanned using the Agilent LP2 laser scanner. The scanner output is a Tiff file, which contains the quantitative hybridization data from each individual microarray. The Tiff files were then processed using Rosetta custom feature extraction software.	Dorsolateral prefrontal cortex (DLPFC)	Data were processed using the Rosetta Resolver system. Rosetta's custom feature extraction software performs error modeling before data are loaded into the Resolver system. The Resolver system performs a squeeze operation that combines replicates of the same sequence in an array while applying error weighting. The error weighting consists of adjusting for additive and multiplicative noise. A P-va…	GPL4372	Jun,,Zhu	junzhu_99@yahoo.com	Genetics and Genomic Sciences	Icahn Medical School at Mount Sinai	One Gustave L Levy, Box 1498	New York	NY	10029	USA	NONE	39280	75 yrs	Alzheimer's disease
GSM1423848	PFC_69	GSM1423848	Public on Jul 31 2014	Jul 01 2014	Jul 31 2014	RNA	2	HBTRC_PF_Pool_69	Homo sapiens	tissue: prefrontal cortex brain	sample type: reference	NA	Fresh-frozen post-mortem brain tissues.	total RNA	Qiagen RNeasy spin columns with DNase treatment.	Cy3	Samples were amplified and labeled using a custom automated two-cycle version of the MessageAmp II kit from Ambion. Sample amplification, labeling, and microarray processing were performed by the Rosetta Inpharmatics Gene Expression Laboratory in Seattle, Wash.	9606	PFC_69	Homo sapiens	tissue: prefrontal cortex brain	age: 82 yrs	gender: male	disease status: Alzheimer's disease	NA	Fresh-frozen post-mortem brain tissues.	total RNA	Qiagen RNeasy spin columns with DNase treatment.	Cy5	Samples were amplified and labeled using a custom automated two-cycle version of the MessageAmp II kit from Ambion. Sample amplification, labeling, and microarray processing were performed by the Rosetta Inpharmatics Gene Expression Laboratory in Seattle, Wash.	9606	Microarrays were incubated at 40C for 48 hours in a rotating carousel. Hybridizations to custom Agilent microarrays were completed as previously described (Hughes et al. Nat Biotech (2001), 19(4):342-7). Microarrays were washed to remove non-specific hybridized sample. Afterwards, microarrays were dried in an ozone-free nitrogen chamber.	Microarrays were scanned using the Agilent LP2 laser scanner. The scanner output is a Tiff file, which contains the quantitative hybridization data from each individual microarray. The Tiff files were then processed using Rosetta custom feature extraction software.	Dorsolateral prefrontal cortex (DLPFC)	Data were processed using the Rosetta Resolver system. Rosetta's custom feature extraction software performs error modeling before data are loaded into the Resolver system. The Resolver system performs a squeeze operation that combines replicates of the same sequence in an array while applying error weighting. The error weighting consists of adjusting for additive and multiplicative noise. A P-va…	GPL4372	Jun,,Zhu	junzhu_99@yahoo.com	Genetics and Genomic Sciences	Icahn Medical School at Mount Sinai	One Gustave L Levy, Box 1498	New York	NY	10029	USA	NONE	39280	82 yrs	Alzheimer's disease
GSM1423849	PFC_70	GSM1423849	Public on Jul 31 2014	Jul 01 2014	Jul 31 2014	RNA	2	HBTRC_PF_Pool_70	Homo sapiens	tissue: prefrontal cortex brain	sample type: reference	NA	Fresh-frozen post-mortem brain tissues.	total RNA	Qiagen RNeasy spin columns with DNase treatment.	Cy3	Samples were amplified and labeled using a custom automated two-cycle version of the MessageAmp II kit from Ambion. Sample amplification, labeling, and microarray processing were performed by the Rosetta Inpharmatics Gene Expression Laboratory in Seattle, Wash.	9606	PFC_70	Homo sapiens	tissue: prefrontal cortex brain	age: 83 yrs	gender: female	disease status: Alzheimer's disease	NA	Fresh-frozen post-mortem brain tissues.	total RNA	Qiagen RNeasy spin columns with DNase treatment.	Cy5	Samples were amplified and labeled using a custom automated two-cycle version of the MessageAmp II kit from Ambion. Sample amplification, labeling, and microarray processing were performed by the Rosetta Inpharmatics Gene Expression Laboratory in Seattle, Wash.	9606	Microarrays were incubated at 40C for 48 hours in a rotating carousel. Hybridizations to custom Agilent microarrays were completed as previously described (Hughes et al. Nat Biotech (2001), 19(4):342-7). Microarrays were washed to remove non-specific hybridized sample. Afterwards, microarrays were dried in an ozone-free nitrogen chamber.	Microarrays were scanned using the Agilent LP2 laser scanner. The scanner output is a Tiff file, which contains the quantitative hybridization data from each individual microarray. The Tiff files were then processed using Rosetta custom feature extraction software.	Dorsolateral prefrontal cortex (DLPFC)	Data were processed using the Rosetta Resolver system. Rosetta's custom feature extraction software performs error modeling before data are loaded into the Resolver system. The Resolver system performs a squeeze operation that combines replicates of the same sequence in an array while applying error weighting. The error weighting consists of adjusting for additive and multiplicative noise. A P-va…	GPL4372	Jun,,Zhu	junzhu_99@yahoo.com	Genetics and Genomic Sciences	Icahn Medical School at Mount Sinai	One Gustave L Levy, Box 1498	New York	NY	10029	USA	NONE	39280	83 yrs	Alzheimer's disease
GSM1423850	PFC_71	GSM1423850	Public on Jul 31 2014	Jul 01 2014	Jul 31 2014	RNA	2	HBTRC_PF_Pool_71	Homo sapiens	tissue: prefrontal cortex brain	sample type: reference	NA	Fresh-frozen post-mortem brain tissues.	total RNA	Qiagen RNeasy spin columns with DNase treatment.	Cy3	Samples were amplified and labeled using a custom automated two-cycle version of the MessageAmp II kit from Ambion. Sample amplification, labeling, and microarray processing were performed by the Rosetta Inpharmatics Gene Expression Laboratory in Seattle, Wash.	9606	PFC_71	Homo sapiens	tissue: prefrontal cortex brain	age: 80 yrs	gender: male	disease status: Alzheimer's disease	NA	Fresh-frozen post-mortem brain tissues.	total RNA	Qiagen RNeasy spin columns with DNase treatment.	Cy5	Samples were amplified and labeled using a custom automated two-cycle version of the MessageAmp II kit from Ambion. Sample amplification, labeling, and microarray processing were performed by the Rosetta Inpharmatics Gene Expression Laboratory in Seattle, Wash.	9606	Microarrays were incubated at 40C for 48 hours in a rotating carousel. Hybridizations to custom Agilent microarrays were completed as previously described (Hughes et al. Nat Biotech (2001), 19(4):342-7). Microarrays were washed to remove non-specific hybridized sample. Afterwards, microarrays were dried in an ozone-free nitrogen chamber.	Microarrays were scanned using the Agilent LP2 laser scanner. The scanner output is a Tiff file, which contains the quantitative hybridization data from each individual microarray. The Tiff files were then processed using Rosetta custom feature extraction software.	Dorsolateral prefrontal cortex (DLPFC)	Data were processed using the Rosetta Resolver system. Rosetta's custom feature extraction software performs error modeling before data are loaded into the Resolver system. The Resolver system performs a squeeze operation that combines replicates of the same sequence in an array while applying error weighting. The error weighting consists of adjusting for additive and multiplicative noise. A P-va…	GPL4372	Jun,,Zhu	junzhu_99@yahoo.com	Genetics and Genomic Sciences	Icahn Medical School at Mount Sinai	One Gustave L Levy, Box 1498	New York	NY	10029	USA	NONE	39280	80 yrs	Alzheimer's disease
GSM1423851	PFC_72	GSM1423851	Public on Jul 31 2014	Jul 01 2014	Jul 31 2014	RNA	2	HBTRC_PF_Pool_72	Homo sapiens	tissue: prefrontal cortex brain	sample type: reference	NA	Fresh-frozen post-mortem brain tissues.	total RNA	Qiagen RNeasy spin columns with DNase treatment.	Cy3	Samples were amplified and labeled using a custom automated two-cycle version of the MessageAmp II kit from Ambion. Sample amplification, labeling, and microarray processing were performed by the Rosetta Inpharmatics Gene Expression Laboratory in Seattle, Wash.	9606	PFC_72	Homo sapiens	tissue: prefrontal cortex brain	age: 92 yrs	gender: female	disease status: Alzheimer's disease	NA	Fresh-frozen post-mortem brain tissues.	total RNA	Qiagen RNeasy spin columns with DNase treatment.	Cy5	Samples were amplified and labeled using a custom automated two-cycle version of the MessageAmp II kit from Ambion. Sample amplification, labeling, and microarray processing were performed by the Rosetta Inpharmatics Gene Expression Laboratory in Seattle, Wash.	9606	Microarrays were incubated at 40C for 48 hours in a rotating carousel. Hybridizations to custom Agilent microarrays were completed as previously described (Hughes et al. Nat Biotech (2001), 19(4):342-7). Microarrays were washed to remove non-specific hybridized sample. Afterwards, microarrays were dried in an ozone-free nitrogen chamber.	Microarrays were scanned using the Agilent LP2 laser scanner. The scanner output is a Tiff file, which contains the quantitative hybridization data from each individual microarray. The Tiff files were then processed using Rosetta custom feature extraction software.	Dorsolateral prefrontal cortex (DLPFC)	Data were processed using the Rosetta Resolver system. Rosetta's custom feature extraction software performs error modeling before data are loaded into the Resolver system. The Resolver system performs a squeeze operation that combines replicates of the same sequence in an array while applying error weighting. The error weighting consists of adjusting for additive and multiplicative noise. A P-va…	GPL4372	Jun,,Zhu	junzhu_99@yahoo.com	Genetics and Genomic Sciences	Icahn Medical School at Mount Sinai	One Gustave L Levy, Box 1498	New York	NY	10029	USA	NONE	39280	92 yrs	Alzheimer's disease
GSM1423852	PFC_73	GSM1423852	Public on Jul 31 2014	Jul 01 2014	Jul 31 2014	RNA	2	HBTRC_PF_Pool_73	Homo sapiens	tissue: prefrontal cortex brain	sample type: reference	NA	Fresh-frozen post-mortem brain tissues.	total RNA	Qiagen RNeasy spin columns with DNase treatment.	Cy3	Samples were amplified and labeled using a custom automated two-cycle version of the MessageAmp II kit from Ambion. Sample amplification, labeling, and microarray processing were performed by the Rosetta Inpharmatics Gene Expression Laboratory in Seattle, Wash.	9606	PFC_73	Homo sapiens	tissue: prefrontal cortex brain	age: 81 yrs	gender: female	disease status: Alzheimer's disease	NA	Fresh-frozen post-mortem brain tissues.	total RNA	Qiagen RNeasy spin columns with DNase treatment.	Cy5	Samples were amplified and labeled using a custom automated two-cycle version of the MessageAmp II kit from Ambion. Sample amplification, labeling, and microarray processing were performed by the Rosetta Inpharmatics Gene Expression Laboratory in Seattle, Wash.	9606	Microarrays were incubated at 40C for 48 hours in a rotating carousel. Hybridizations to custom Agilent microarrays were completed as previously described (Hughes et al. Nat Biotech (2001), 19(4):342-7). Microarrays were washed to remove non-specific hybridized sample. Afterwards, microarrays were dried in an ozone-free nitrogen chamber.	Microarrays were scanned using the Agilent LP2 laser scanner. The scanner output is a Tiff file, which contains the quantitative hybridization data from each individual microarray. The Tiff files were then processed using Rosetta custom feature extraction software.	Dorsolateral prefrontal cortex (DLPFC)	Data were processed using the Rosetta Resolver system. Rosetta's custom feature extraction software performs error modeling before data are loaded into the Resolver system. The Resolver system performs a squeeze operation that combines replicates of the same sequence in an array while applying error weighting. The error weighting consists of adjusting for additive and multiplicative noise. A P-va…	GPL4372	Jun,,Zhu	junzhu_99@yahoo.com	Genetics and Genomic Sciences	Icahn Medical School at Mount Sinai	One Gustave L Levy, Box 1498	New York	NY	10029	USA	NONE	39280	81 yrs	Alzheimer's disease
GSM1423853	PFC_74	GSM1423853	Public on Jul 31 2014	Jul 01 2014	Jul 31 2014	RNA	2	HBTRC_PF_Pool_74	Homo sapiens	tissue: prefrontal cortex brain	sample type: reference	NA	Fresh-frozen post-mortem brain tissues.	total RNA	Qiagen RNeasy spin columns with DNase treatment.	Cy3	Samples were amplified and labeled using a custom automated two-cycle version of the MessageAmp II kit from Ambion. Sample amplification, labeling, and microarray processing were performed by the Rosetta Inpharmatics Gene Expression Laboratory in Seattle, Wash.	9606	PFC_74	Homo sapiens	tissue: prefrontal cortex brain	age: 85 yrs	gender: female	disease status: Alzheimer's disease	NA	Fresh-frozen post-mortem brain tissues.	total RNA	Qiagen RNeasy spin columns with DNase treatment.	Cy5	Samples were amplified and labeled using a custom automated two-cycle version of the MessageAmp II kit from Ambion. Sample amplification, labeling, and microarray processing were performed by the Rosetta Inpharmatics Gene Expression Laboratory in Seattle, Wash.	9606	Microarrays were incubated at 40C for 48 hours in a rotating carousel. Hybridizations to custom Agilent microarrays were completed as previously described (Hughes et al. Nat Biotech (2001), 19(4):342-7). Microarrays were washed to remove non-specific hybridized sample. Afterwards, microarrays were dried in an ozone-free nitrogen chamber.	Microarrays were scanned using the Agilent LP2 laser scanner. The scanner output is a Tiff file, which contains the quantitative hybridization data from each individual microarray. The Tiff files were then processed using Rosetta custom feature extraction software.	Dorsolateral prefrontal cortex (DLPFC)	Data were processed using the Rosetta Resolver system. Rosetta's custom feature extraction software performs error modeling before data are loaded into the Resolver system. The Resolver system performs a squeeze operation that combines replicates of the same sequence in an array while applying error weighting. The error weighting consists of adjusting for additive and multiplicative noise. A P-va…	GPL4372	Jun,,Zhu	junzhu_99@yahoo.com	Genetics and Genomic Sciences	Icahn Medical School at Mount Sinai	One Gustave L Levy, Box 1498	New York	NY	10029	USA	NONE	39280	85 yrs	Alzheimer's disease
GSM1423854	PFC_75	GSM1423854	Public on Jul 31 2014	Jul 01 2014	Jul 31 2014	RNA	2	HBTRC_PF_Pool_75	Homo sapiens	tissue: prefrontal cortex brain	sample type: reference	NA	Fresh-frozen post-mortem brain tissues.	total RNA	Qiagen RNeasy spin columns with DNase treatment.	Cy3	Samples were amplified and labeled using a custom automated two-cycle version of the MessageAmp II kit from Ambion. Sample amplification, labeling, and microarray processing were performed by the Rosetta Inpharmatics Gene Expression Laboratory in Seattle, Wash.	9606	PFC_75	Homo sapiens	tissue: prefrontal cortex brain	age: 68 yrs	gender: female	disease status: Alzheimer's disease	NA	Fresh-frozen post-mortem brain tissues.	total RNA	Qiagen RNeasy spin columns with DNase treatment.	Cy5	Samples were amplified and labeled using a custom automated two-cycle version of the MessageAmp II kit from Ambion. Sample amplification, labeling, and microarray processing were performed by the Rosetta Inpharmatics Gene Expression Laboratory in Seattle, Wash.	9606	Microarrays were incubated at 40C for 48 hours in a rotating carousel. Hybridizations to custom Agilent microarrays were completed as previously described (Hughes et al. Nat Biotech (2001), 19(4):342-7). Microarrays were washed to remove non-specific hybridized sample. Afterwards, microarrays were dried in an ozone-free nitrogen chamber.	Microarrays were scanned using the Agilent LP2 laser scanner. The scanner output is a Tiff file, which contains the quantitative hybridization data from each individual microarray. The Tiff files were then processed using Rosetta custom feature extraction software.	Dorsolateral prefrontal cortex (DLPFC)	Data were processed using the Rosetta Resolver system. Rosetta's custom feature extraction software performs error modeling before data are loaded into the Resolver system. The Resolver system performs a squeeze operation that combines replicates of the same sequence in an array while applying error weighting. The error weighting consists of adjusting for additive and multiplicative noise. A P-va…	GPL4372	Jun,,Zhu	junzhu_99@yahoo.com	Genetics and Genomic Sciences	Icahn Medical School at Mount Sinai	One Gustave L Levy, Box 1498	New York	NY	10029	USA	NONE	39280	68 yrs	Alzheimer's disease
GSM1423855	PFC_76	GSM1423855	Public on Jul 31 2014	Jul 01 2014	Jul 31 2014	RNA	2	HBTRC_PF_Pool_76	Homo sapiens	tissue: prefrontal cortex brain	sample type: reference	NA	Fresh-frozen post-mortem brain tissues.	total RNA	Qiagen RNeasy spin columns with DNase treatment.	Cy3	Samples were amplified and labeled using a custom automated two-cycle version of the MessageAmp II kit from Ambion. Sample amplification, labeling, and microarray processing were performed by the Rosetta Inpharmatics Gene Expression Laboratory in Seattle, Wash.	9606	PFC_76	Homo sapiens	tissue: prefrontal cortex brain	age: 81 yrs	gender: female	disease status: Alzheimer's disease	NA	Fresh-frozen post-mortem brain tissues.	total RNA	Qiagen RNeasy spin columns with DNase treatment.	Cy5	Samples were amplified and labeled using a custom automated two-cycle version of the MessageAmp II kit from Ambion. Sample amplification, labeling, and microarray processing were performed by the Rosetta Inpharmatics Gene Expression Laboratory in Seattle, Wash.	9606	Microarrays were incubated at 40C for 48 hours in a rotating carousel. Hybridizations to custom Agilent microarrays were completed as previously described (Hughes et al. Nat Biotech (2001), 19(4):342-7). Microarrays were washed to remove non-specific hybridized sample. Afterwards, microarrays were dried in an ozone-free nitrogen chamber.	Microarrays were scanned using the Agilent LP2 laser scanner. The scanner output is a Tiff file, which contains the quantitative hybridization data from each individual microarray. The Tiff files were then processed using Rosetta custom feature extraction software.	Dorsolateral prefrontal cortex (DLPFC)	Data were processed using the Rosetta Resolver system. Rosetta's custom feature extraction software performs error modeling before data are loaded into the Resolver system. The Resolver system performs a squeeze operation that combines replicates of the same sequence in an array while applying error weighting. The error weighting consists of adjusting for additive and multiplicative noise. A P-va…	GPL4372	Jun,,Zhu	junzhu_99@yahoo.com	Genetics and Genomic Sciences	Icahn Medical School at Mount Sinai	One Gustave L Levy, Box 1498	New York	NY	10029	USA	NONE	39280	81 yrs	Alzheimer's disease
GSM1423856	PFC_77	GSM1423856	Public on Jul 31 2014	Jul 01 2014	Jul 31 2014	RNA	2	HBTRC_PF_Pool_77	Homo sapiens	tissue: prefrontal cortex brain	sample type: reference	NA	Fresh-frozen post-mortem brain tissues.	total RNA	Qiagen RNeasy spin columns with DNase treatment.	Cy3	Samples were amplified and labeled using a custom automated two-cycle version of the MessageAmp II kit from Ambion. Sample amplification, labeling, and microarray processing were performed by the Rosetta Inpharmatics Gene Expression Laboratory in Seattle, Wash.	9606	PFC_77	Homo sapiens	tissue: prefrontal cortex brain	age: 84 yrs	gender: female	disease status: Alzheimer's disease	NA	Fresh-frozen post-mortem brain tissues.	total RNA	Qiagen RNeasy spin columns with DNase treatment.	Cy5	Samples were amplified and labeled using a custom automated two-cycle version of the MessageAmp II kit from Ambion. Sample amplification, labeling, and microarray processing were performed by the Rosetta Inpharmatics Gene Expression Laboratory in Seattle, Wash.	9606	Microarrays were incubated at 40C for 48 hours in a rotating carousel. Hybridizations to custom Agilent microarrays were completed as previously described (Hughes et al. Nat Biotech (2001), 19(4):342-7). Microarrays were washed to remove non-specific hybridized sample. Afterwards, microarrays were dried in an ozone-free nitrogen chamber.	Microarrays were scanned using the Agilent LP2 laser scanner. The scanner output is a Tiff file, which contains the quantitative hybridization data from each individual microarray. The Tiff files were then processed using Rosetta custom feature extraction software.	Dorsolateral prefrontal cortex (DLPFC)	Data were processed using the Rosetta Resolver system. Rosetta's custom feature extraction software performs error modeling before data are loaded into the Resolver system. The Resolver system performs a squeeze operation that combines replicates of the same sequence in an array while applying error weighting. The error weighting consists of adjusting for additive and multiplicative noise. A P-va…	GPL4372	Jun,,Zhu	junzhu_99@yahoo.com	Genetics and Genomic Sciences	Icahn Medical School at Mount Sinai	One Gustave L Levy, Box 1498	New York	NY	10029	USA	NONE	39280	84 yrs	Alzheimer's disease
GSM1423857	PFC_78	GSM1423857	Public on Jul 31 2014	Jul 01 2014	Jul 31 2014	RNA	2	HBTRC_PF_Pool_78	Homo sapiens	tissue: prefrontal cortex brain	sample type: reference	NA	Fresh-frozen post-mortem brain tissues.	total RNA	Qiagen RNeasy spin columns with DNase treatment.	Cy3	Samples were amplified and labeled using a custom automated two-cycle version of the MessageAmp II kit from Ambion. Sample amplification, labeling, and microarray processing were performed by the Rosetta Inpharmatics Gene Expression Laboratory in Seattle, Wash.	9606	PFC_78	Homo sapiens	tissue: prefrontal cortex brain	age: 73 yrs	gender: male	disease status: Alzheimer's disease	NA	Fresh-frozen post-mortem brain tissues.	total RNA	Qiagen RNeasy spin columns with DNase treatment.	Cy5	Samples were amplified and labeled using a custom automated two-cycle version of the MessageAmp II kit from Ambion. Sample amplification, labeling, and microarray processing were performed by the Rosetta Inpharmatics Gene Expression Laboratory in Seattle, Wash.	9606	Microarrays were incubated at 40C for 48 hours in a rotating carousel. Hybridizations to custom Agilent microarrays were completed as previously described (Hughes et al. Nat Biotech (2001), 19(4):342-7). Microarrays were washed to remove non-specific hybridized sample. Afterwards, microarrays were dried in an ozone-free nitrogen chamber.	Microarrays were scanned using the Agilent LP2 laser scanner. The scanner output is a Tiff file, which contains the quantitative hybridization data from each individual microarray. The Tiff files were then processed using Rosetta custom feature extraction software.	Dorsolateral prefrontal cortex (DLPFC)	Data were processed using the Rosetta Resolver system. Rosetta's custom feature extraction software performs error modeling before data are loaded into the Resolver system. The Resolver system performs a squeeze operation that combines replicates of the same sequence in an array while applying error weighting. The error weighting consists of adjusting for additive and multiplicative noise. A P-va…	GPL4372	Jun,,Zhu	junzhu_99@yahoo.com	Genetics and Genomic Sciences	Icahn Medical School at Mount Sinai	One Gustave L Levy, Box 1498	New York	NY	10029	USA	NONE	39280	73 yrs	Alzheimer's disease
GSM1423858	PFC_79	GSM1423858	Public on Jul 31 2014	Jul 01 2014	Jul 31 2014	RNA	2	HBTRC_PF_Pool_79	Homo sapiens	tissue: prefrontal cortex brain	sample type: reference	NA	Fresh-frozen post-mortem brain tissues.	total RNA	Qiagen RNeasy spin columns with DNase treatment.	Cy3	Samples were amplified and labeled using a custom automated two-cycle version of the MessageAmp II kit from Ambion. Sample amplification, labeling, and microarray processing were performed by the Rosetta Inpharmatics Gene Expression Laboratory in Seattle, Wash.	9606	PFC_79	Homo sapiens	tissue: prefrontal cortex brain	age: 98 yrs	gender: female	disease status: Alzheimer's disease	NA	Fresh-frozen post-mortem brain tissues.	total RNA	Qiagen RNeasy spin columns with DNase treatment.	Cy5	Samples were amplified and labeled using a custom automated two-cycle version of the MessageAmp II kit from Ambion. Sample amplification, labeling, and microarray processing were performed by the Rosetta Inpharmatics Gene Expression Laboratory in Seattle, Wash.	9606	Microarrays were incubated at 40C for 48 hours in a rotating carousel. Hybridizations to custom Agilent microarrays were completed as previously described (Hughes et al. Nat Biotech (2001), 19(4):342-7). Microarrays were washed to remove non-specific hybridized sample. Afterwards, microarrays were dried in an ozone-free nitrogen chamber.	Microarrays were scanned using the Agilent LP2 laser scanner. The scanner output is a Tiff file, which contains the quantitative hybridization data from each individual microarray. The Tiff files were then processed using Rosetta custom feature extraction software.	Dorsolateral prefrontal cortex (DLPFC)	Data were processed using the Rosetta Resolver system. Rosetta's custom feature extraction software performs error modeling before data are loaded into the Resolver system. The Resolver system performs a squeeze operation that combines replicates of the same sequence in an array while applying error weighting. The error weighting consists of adjusting for additive and multiplicative noise. A P-va…	GPL4372	Jun,,Zhu	junzhu_99@yahoo.com	Genetics and Genomic Sciences	Icahn Medical School at Mount Sinai	One Gustave L Levy, Box 1498	New York	NY	10029	USA	NONE	39280	98 yrs	Alzheimer's disease
GSM1423859	PFC_80	GSM1423859	Public on Jul 31 2014	Jul 01 2014	Jul 31 2014	RNA	2	HBTRC_PF_Pool_80	Homo sapiens	tissue: prefrontal cortex brain	sample type: reference	NA	Fresh-frozen post-mortem brain tissues.	total RNA	Qiagen RNeasy spin columns with DNase treatment.	Cy3	Samples were amplified and labeled using a custom automated two-cycle version of the MessageAmp II kit from Ambion. Sample amplification, labeling, and microarray processing were performed by the Rosetta Inpharmatics Gene Expression Laboratory in Seattle, Wash.	9606	PFC_80	Homo sapiens	tissue: prefrontal cortex brain	age: 82 yrs	gender: female	disease status: Alzheimer's disease	NA	Fresh-frozen post-mortem brain tissues.	total RNA	Qiagen RNeasy spin columns with DNase treatment.	Cy5	Samples were amplified and labeled using a custom automated two-cycle version of the MessageAmp II kit from Ambion. Sample amplification, labeling, and microarray processing were performed by the Rosetta Inpharmatics Gene Expression Laboratory in Seattle, Wash.	9606	Microarrays were incubated at 40C for 48 hours in a rotating carousel. Hybridizations to custom Agilent microarrays were completed as previously described (Hughes et al. Nat Biotech (2001), 19(4):342-7). Microarrays were washed to remove non-specific hybridized sample. Afterwards, microarrays were dried in an ozone-free nitrogen chamber.	Microarrays were scanned using the Agilent LP2 laser scanner. The scanner output is a Tiff file, which contains the quantitative hybridization data from each individual microarray. The Tiff files were then processed using Rosetta custom feature extraction software.	Dorsolateral prefrontal cortex (DLPFC)	Data were processed using the Rosetta Resolver system. Rosetta's custom feature extraction software performs error modeling before data are loaded into the Resolver system. The Resolver system performs a squeeze operation that combines replicates of the same sequence in an array while applying error weighting. The error weighting consists of adjusting for additive and multiplicative noise. A P-va…	GPL4372	Jun,,Zhu	junzhu_99@yahoo.com	Genetics and Genomic Sciences	Icahn Medical School at Mount Sinai	One Gustave L Levy, Box 1498	New York	NY	10029	USA	NONE	39280	82 yrs	Alzheimer's disease
GSM1423860	PFC_81	GSM1423860	Public on Jul 31 2014	Jul 01 2014	Jul 31 2014	RNA	2	HBTRC_PF_Pool_81	Homo sapiens	tissue: prefrontal cortex brain	sample type: reference	NA	Fresh-frozen post-mortem brain tissues.	total RNA	Qiagen RNeasy spin columns with DNase treatment.	Cy3	Samples were amplified and labeled using a custom automated two-cycle version of the MessageAmp II kit from Ambion. Sample amplification, labeling, and microarray processing were performed by the Rosetta Inpharmatics Gene Expression Laboratory in Seattle, Wash.	9606	PFC_81	Homo sapiens	tissue: prefrontal cortex brain	age: 86 yrs	gender: male	disease status: Alzheimer's disease	NA	Fresh-frozen post-mortem brain tissues.	total RNA	Qiagen RNeasy spin columns with DNase treatment.	Cy5	Samples were amplified and labeled using a custom automated two-cycle version of the MessageAmp II kit from Ambion. Sample amplification, labeling, and microarray processing were performed by the Rosetta Inpharmatics Gene Expression Laboratory in Seattle, Wash.	9606	Microarrays were incubated at 40C for 48 hours in a rotating carousel. Hybridizations to custom Agilent microarrays were completed as previously described (Hughes et al. Nat Biotech (2001), 19(4):342-7). Microarrays were washed to remove non-specific hybridized sample. Afterwards, microarrays were dried in an ozone-free nitrogen chamber.	Microarrays were scanned using the Agilent LP2 laser scanner. The scanner output is a Tiff file, which contains the quantitative hybridization data from each individual microarray. The Tiff files were then processed using Rosetta custom feature extraction software.	Dorsolateral prefrontal cortex (DLPFC)	Data were processed using the Rosetta Resolver system. Rosetta's custom feature extraction software performs error modeling before data are loaded into the Resolver system. The Resolver system performs a squeeze operation that combines replicates of the same sequence in an array while applying error weighting. The error weighting consists of adjusting for additive and multiplicative noise. A P-va…	GPL4372	Jun,,Zhu	junzhu_99@yahoo.com	Genetics and Genomic Sciences	Icahn Medical School at Mount Sinai	One Gustave L Levy, Box 1498	New York	NY	10029	USA	NONE	39280	86 yrs	Alzheimer's disease
GSM1423861	PFC_82	GSM1423861	Public on Jul 31 2014	Jul 01 2014	Jul 31 2014	RNA	2	HBTRC_PF_Pool_82	Homo sapiens	tissue: prefrontal cortex brain	sample type: reference	NA	Fresh-frozen post-mortem brain tissues.	total RNA	Qiagen RNeasy spin columns with DNase treatment.	Cy3	Samples were amplified and labeled using a custom automated two-cycle version of the MessageAmp II kit from Ambion. Sample amplification, labeling, and microarray processing were performed by the Rosetta Inpharmatics Gene Expression Laboratory in Seattle, Wash.	9606	PFC_82	Homo sapiens	tissue: prefrontal cortex brain	age: 71 yrs	gender: male	disease status: Alzheimer's disease	NA	Fresh-frozen post-mortem brain tissues.	total RNA	Qiagen RNeasy spin columns with DNase treatment.	Cy5	Samples were amplified and labeled using a custom automated two-cycle version of the MessageAmp II kit from Ambion. Sample amplification, labeling, and microarray processing were performed by the Rosetta Inpharmatics Gene Expression Laboratory in Seattle, Wash.	9606	Microarrays were incubated at 40C for 48 hours in a rotating carousel. Hybridizations to custom Agilent microarrays were completed as previously described (Hughes et al. Nat Biotech (2001), 19(4):342-7). Microarrays were washed to remove non-specific hybridized sample. Afterwards, microarrays were dried in an ozone-free nitrogen chamber.	Microarrays were scanned using the Agilent LP2 laser scanner. The scanner output is a Tiff file, which contains the quantitative hybridization data from each individual microarray. The Tiff files were then processed using Rosetta custom feature extraction software.	Dorsolateral prefrontal cortex (DLPFC)	Data were processed using the Rosetta Resolver system. Rosetta's custom feature extraction software performs error modeling before data are loaded into the Resolver system. The Resolver system performs a squeeze operation that combines replicates of the same sequence in an array while applying error weighting. The error weighting consists of adjusting for additive and multiplicative noise. A P-va…	GPL4372	Jun,,Zhu	junzhu_99@yahoo.com	Genetics and Genomic Sciences	Icahn Medical School at Mount Sinai	One Gustave L Levy, Box 1498	New York	NY	10029	USA	NONE	39280	71 yrs	Alzheimer's disease
GSM1423862	PFC_83	GSM1423862	Public on Jul 31 2014	Jul 01 2014	Jul 31 2014	RNA	2	HBTRC_PF_Pool_83	Homo sapiens	tissue: prefrontal cortex brain	sample type: reference	NA	Fresh-frozen post-mortem brain tissues.	total RNA	Qiagen RNeasy spin columns with DNase treatment.	Cy3	Samples were amplified and labeled using a custom automated two-cycle version of the MessageAmp II kit from Ambion. Sample amplification, labeling, and microarray processing were performed by the Rosetta Inpharmatics Gene Expression Laboratory in Seattle, Wash.	9606	PFC_83	Homo sapiens	tissue: prefrontal cortex brain	age: 86 yrs	gender: female	disease status: Alzheimer's disease	NA	Fresh-frozen post-mortem brain tissues.	total RNA	Qiagen RNeasy spin columns with DNase treatment.	Cy5	Samples were amplified and labeled using a custom automated two-cycle version of the MessageAmp II kit from Ambion. Sample amplification, labeling, and microarray processing were performed by the Rosetta Inpharmatics Gene Expression Laboratory in Seattle, Wash.	9606	Microarrays were incubated at 40C for 48 hours in a rotating carousel. Hybridizations to custom Agilent microarrays were completed as previously described (Hughes et al. Nat Biotech (2001), 19(4):342-7). Microarrays were washed to remove non-specific hybridized sample. Afterwards, microarrays were dried in an ozone-free nitrogen chamber.	Microarrays were scanned using the Agilent LP2 laser scanner. The scanner output is a Tiff file, which contains the quantitative hybridization data from each individual microarray. The Tiff files were then processed using Rosetta custom feature extraction software.	Dorsolateral prefrontal cortex (DLPFC)	Data were processed using the Rosetta Resolver system. Rosetta's custom feature extraction software performs error modeling before data are loaded into the Resolver system. The Resolver system performs a squeeze operation that combines replicates of the same sequence in an array while applying error weighting. The error weighting consists of adjusting for additive and multiplicative noise. A P-va…	GPL4372	Jun,,Zhu	junzhu_99@yahoo.com	Genetics and Genomic Sciences	Icahn Medical School at Mount Sinai	One Gustave L Levy, Box 1498	New York	NY	10029	USA	NONE	39280	86 yrs	Alzheimer's disease
GSM1423863	PFC_84	GSM1423863	Public on Jul 31 2014	Jul 01 2014	Jul 31 2014	RNA	2	HBTRC_PF_Pool_84	Homo sapiens	tissue: prefrontal cortex brain	sample type: reference	NA	Fresh-frozen post-mortem brain tissues.	total RNA	Qiagen RNeasy spin columns with DNase treatment.	Cy3	Samples were amplified and labeled using a custom automated two-cycle version of the MessageAmp II kit from Ambion. Sample amplification, labeling, and microarray processing were performed by the Rosetta Inpharmatics Gene Expression Laboratory in Seattle, Wash.	9606	PFC_84	Homo sapiens	tissue: prefrontal cortex brain	age: 80 yrs	gender: female	disease status: Alzheimer's disease	NA	Fresh-frozen post-mortem brain tissues.	total RNA	Qiagen RNeasy spin columns with DNase treatment.	Cy5	Samples were amplified and labeled using a custom automated two-cycle version of the MessageAmp II kit from Ambion. Sample amplification, labeling, and microarray processing were performed by the Rosetta Inpharmatics Gene Expression Laboratory in Seattle, Wash.	9606	Microarrays were incubated at 40C for 48 hours in a rotating carousel. Hybridizations to custom Agilent microarrays were completed as previously described (Hughes et al. Nat Biotech (2001), 19(4):342-7). Microarrays were washed to remove non-specific hybridized sample. Afterwards, microarrays were dried in an ozone-free nitrogen chamber.	Microarrays were scanned using the Agilent LP2 laser scanner. The scanner output is a Tiff file, which contains the quantitative hybridization data from each individual microarray. The Tiff files were then processed using Rosetta custom feature extraction software.	Dorsolateral prefrontal cortex (DLPFC)	Data were processed using the Rosetta Resolver system. Rosetta's custom feature extraction software performs error modeling before data are loaded into the Resolver system. The Resolver system performs a squeeze operation that combines replicates of the same sequence in an array while applying error weighting. The error weighting consists of adjusting for additive and multiplicative noise. A P-va…	GPL4372	Jun,,Zhu	junzhu_99@yahoo.com	Genetics and Genomic Sciences	Icahn Medical School at Mount Sinai	One Gustave L Levy, Box 1498	New York	NY	10029	USA	NONE	39280	80 yrs	Alzheimer's disease
GSM1423864	PFC_85	GSM1423864	Public on Jul 31 2014	Jul 01 2014	Jul 31 2014	RNA	2	HBTRC_PF_Pool_85	Homo sapiens	tissue: prefrontal cortex brain	sample type: reference	NA	Fresh-frozen post-mortem brain tissues.	total RNA	Qiagen RNeasy spin columns with DNase treatment.	Cy3	Samples were amplified and labeled using a custom automated two-cycle version of the MessageAmp II kit from Ambion. Sample amplification, labeling, and microarray processing were performed by the Rosetta Inpharmatics Gene Expression Laboratory in Seattle, Wash.	9606	PFC_85	Homo sapiens	tissue: prefrontal cortex brain	age: 77 yrs	gender: male	disease status: Alzheimer's disease	NA	Fresh-frozen post-mortem brain tissues.	total RNA	Qiagen RNeasy spin columns with DNase treatment.	Cy5	Samples were amplified and labeled using a custom automated two-cycle version of the MessageAmp II kit from Ambion. Sample amplification, labeling, and microarray processing were performed by the Rosetta Inpharmatics Gene Expression Laboratory in Seattle, Wash.	9606	Microarrays were incubated at 40C for 48 hours in a rotating carousel. Hybridizations to custom Agilent microarrays were completed as previously described (Hughes et al. Nat Biotech (2001), 19(4):342-7). Microarrays were washed to remove non-specific hybridized sample. Afterwards, microarrays were dried in an ozone-free nitrogen chamber.	Microarrays were scanned using the Agilent LP2 laser scanner. The scanner output is a Tiff file, which contains the quantitative hybridization data from each individual microarray. The Tiff files were then processed using Rosetta custom feature extraction software.	Dorsolateral prefrontal cortex (DLPFC)	Data were processed using the Rosetta Resolver system. Rosetta's custom feature extraction software performs error modeling before data are loaded into the Resolver system. The Resolver system performs a squeeze operation that combines replicates of the same sequence in an array while applying error weighting. The error weighting consists of adjusting for additive and multiplicative noise. A P-va…	GPL4372	Jun,,Zhu	junzhu_99@yahoo.com	Genetics and Genomic Sciences	Icahn Medical School at Mount Sinai	One Gustave L Levy, Box 1498	New York	NY	10029	USA	NONE	39280	77 yrs	Alzheimer's disease
GSM1423865	PFC_86	GSM1423865	Public on Jul 31 2014	Jul 01 2014	Jul 31 2014	RNA	2	HBTRC_PF_Pool_86	Homo sapiens	tissue: prefrontal cortex brain	sample type: reference	NA	Fresh-frozen post-mortem brain tissues.	total RNA	Qiagen RNeasy spin columns with DNase treatment.	Cy3	Samples were amplified and labeled using a custom automated two-cycle version of the MessageAmp II kit from Ambion. Sample amplification, labeling, and microarray processing were performed by the Rosetta Inpharmatics Gene Expression Laboratory in Seattle, Wash.	9606	PFC_86	Homo sapiens	tissue: prefrontal cortex brain	age: 83 yrs	gender: female	disease status: Alzheimer's disease	NA	Fresh-frozen post-mortem brain tissues.	total RNA	Qiagen RNeasy spin columns with DNase treatment.	Cy5	Samples were amplified and labeled using a custom automated two-cycle version of the MessageAmp II kit from Ambion. Sample amplification, labeling, and microarray processing were performed by the Rosetta Inpharmatics Gene Expression Laboratory in Seattle, Wash.	9606	Microarrays were incubated at 40C for 48 hours in a rotating carousel. Hybridizations to custom Agilent microarrays were completed as previously described (Hughes et al. Nat Biotech (2001), 19(4):342-7). Microarrays were washed to remove non-specific hybridized sample. Afterwards, microarrays were dried in an ozone-free nitrogen chamber.	Microarrays were scanned using the Agilent LP2 laser scanner. The scanner output is a Tiff file, which contains the quantitative hybridization data from each individual microarray. The Tiff files were then processed using Rosetta custom feature extraction software.	Dorsolateral prefrontal cortex (DLPFC)	Data were processed using the Rosetta Resolver system. Rosetta's custom feature extraction software performs error modeling before data are loaded into the Resolver system. The Resolver system performs a squeeze operation that combines replicates of the same sequence in an array while applying error weighting. The error weighting consists of adjusting for additive and multiplicative noise. A P-va…	GPL4372	Jun,,Zhu	junzhu_99@yahoo.com	Genetics and Genomic Sciences	Icahn Medical School at Mount Sinai	One Gustave L Levy, Box 1498	New York	NY	10029	USA	NONE	39280	83 yrs	Alzheimer's disease
GSM1423866	PFC_87	GSM1423866	Public on Jul 31 2014	Jul 01 2014	Jul 31 2014	RNA	2	HBTRC_PF_Pool_87	Homo sapiens	tissue: prefrontal cortex brain	sample type: reference	NA	Fresh-frozen post-mortem brain tissues.	total RNA	Qiagen RNeasy spin columns with DNase treatment.	Cy3	Samples were amplified and labeled using a custom automated two-cycle version of the MessageAmp II kit from Ambion. Sample amplification, labeling, and microarray processing were performed by the Rosetta Inpharmatics Gene Expression Laboratory in Seattle, Wash.	9606	PFC_87	Homo sapiens	tissue: prefrontal cortex brain	age: 88 yrs	gender: male	disease status: Alzheimer's disease	NA	Fresh-frozen post-mortem brain tissues.	total RNA	Qiagen RNeasy spin columns with DNase treatment.	Cy5	Samples were amplified and labeled using a custom automated two-cycle version of the MessageAmp II kit from Ambion. Sample amplification, labeling, and microarray processing were performed by the Rosetta Inpharmatics Gene Expression Laboratory in Seattle, Wash.	9606	Microarrays were incubated at 40C for 48 hours in a rotating carousel. Hybridizations to custom Agilent microarrays were completed as previously described (Hughes et al. Nat Biotech (2001), 19(4):342-7). Microarrays were washed to remove non-specific hybridized sample. Afterwards, microarrays were dried in an ozone-free nitrogen chamber.	Microarrays were scanned using the Agilent LP2 laser scanner. The scanner output is a Tiff file, which contains the quantitative hybridization data from each individual microarray. The Tiff files were then processed using Rosetta custom feature extraction software.	Dorsolateral prefrontal cortex (DLPFC)	Data were processed using the Rosetta Resolver system. Rosetta's custom feature extraction software performs error modeling before data are loaded into the Resolver system. The Resolver system performs a squeeze operation that combines replicates of the same sequence in an array while applying error weighting. The error weighting consists of adjusting for additive and multiplicative noise. A P-va…	GPL4372	Jun,,Zhu	junzhu_99@yahoo.com	Genetics and Genomic Sciences	Icahn Medical School at Mount Sinai	One Gustave L Levy, Box 1498	New York	NY	10029	USA	NONE	39280	88 yrs	Alzheimer's disease
GSM1423867	PFC_88	GSM1423867	Public on Jul 31 2014	Jul 01 2014	Jul 31 2014	RNA	2	HBTRC_PF_Pool_88	Homo sapiens	tissue: prefrontal cortex brain	sample type: reference	NA	Fresh-frozen post-mortem brain tissues.	total RNA	Qiagen RNeasy spin columns with DNase treatment.	Cy3	Samples were amplified and labeled using a custom automated two-cycle version of the MessageAmp II kit from Ambion. Sample amplification, labeling, and microarray processing were performed by the Rosetta Inpharmatics Gene Expression Laboratory in Seattle, Wash.	9606	PFC_88	Homo sapiens	tissue: prefrontal cortex brain	age: 64 yrs	gender: male	disease status: Alzheimer's disease	NA	Fresh-frozen post-mortem brain tissues.	total RNA	Qiagen RNeasy spin columns with DNase treatment.	Cy5	Samples were amplified and labeled using a custom automated two-cycle version of the MessageAmp II kit from Ambion. Sample amplification, labeling, and microarray processing were performed by the Rosetta Inpharmatics Gene Expression Laboratory in Seattle, Wash.	9606	Microarrays were incubated at 40C for 48 hours in a rotating carousel. Hybridizations to custom Agilent microarrays were completed as previously described (Hughes et al. Nat Biotech (2001), 19(4):342-7). Microarrays were washed to remove non-specific hybridized sample. Afterwards, microarrays were dried in an ozone-free nitrogen chamber.	Microarrays were scanned using the Agilent LP2 laser scanner. The scanner output is a Tiff file, which contains the quantitative hybridization data from each individual microarray. The Tiff files were then processed using Rosetta custom feature extraction software.	Dorsolateral prefrontal cortex (DLPFC)	Data were processed using the Rosetta Resolver system. Rosetta's custom feature extraction software performs error modeling before data are loaded into the Resolver system. The Resolver system performs a squeeze operation that combines replicates of the same sequence in an array while applying error weighting. The error weighting consists of adjusting for additive and multiplicative noise. A P-va…	GPL4372	Jun,,Zhu	junzhu_99@yahoo.com	Genetics and Genomic Sciences	Icahn Medical School at Mount Sinai	One Gustave L Levy, Box 1498	New York	NY	10029	USA	NONE	39280	64 yrs	Alzheimer's disease
GSM1423868	PFC_89	GSM1423868	Public on Jul 31 2014	Jul 01 2014	Jul 31 2014	RNA	2	HBTRC_PF_Pool_89	Homo sapiens	tissue: prefrontal cortex brain	sample type: reference	NA	Fresh-frozen post-mortem brain tissues.	total RNA	Qiagen RNeasy spin columns with DNase treatment.	Cy3	Samples were amplified and labeled using a custom automated two-cycle version of the MessageAmp II kit from Ambion. Sample amplification, labeling, and microarray processing were performed by the Rosetta Inpharmatics Gene Expression Laboratory in Seattle, Wash.	9606	PFC_89	Homo sapiens	tissue: prefrontal cortex brain	age: 70 yrs	gender: male	disease status: Alzheimer's disease	NA	Fresh-frozen post-mortem brain tissues.	total RNA	Qiagen RNeasy spin columns with DNase treatment.	Cy5	Samples were amplified and labeled using a custom automated two-cycle version of the MessageAmp II kit from Ambion. Sample amplification, labeling, and microarray processing were performed by the Rosetta Inpharmatics Gene Expression Laboratory in Seattle, Wash.	9606	Microarrays were incubated at 40C for 48 hours in a rotating carousel. Hybridizations to custom Agilent microarrays were completed as previously described (Hughes et al. Nat Biotech (2001), 19(4):342-7). Microarrays were washed to remove non-specific hybridized sample. Afterwards, microarrays were dried in an ozone-free nitrogen chamber.	Microarrays were scanned using the Agilent LP2 laser scanner. The scanner output is a Tiff file, which contains the quantitative hybridization data from each individual microarray. The Tiff files were then processed using Rosetta custom feature extraction software.	Dorsolateral prefrontal cortex (DLPFC)	Data were processed using the Rosetta Resolver system. Rosetta's custom feature extraction software performs error modeling before data are loaded into the Resolver system. The Resolver system performs a squeeze operation that combines replicates of the same sequence in an array while applying error weighting. The error weighting consists of adjusting for additive and multiplicative noise. A P-va…	GPL4372	Jun,,Zhu	junzhu_99@yahoo.com	Genetics and Genomic Sciences	Icahn Medical School at Mount Sinai	One Gustave L Levy, Box 1498	New York	NY	10029	USA	NONE	39280	70 yrs	Alzheimer's disease
GSM1423869	PFC_90	GSM1423869	Public on Jul 31 2014	Jul 01 2014	Jul 31 2014	RNA	2	HBTRC_PF_Pool_90	Homo sapiens	tissue: prefrontal cortex brain	sample type: reference	NA	Fresh-frozen post-mortem brain tissues.	total RNA	Qiagen RNeasy spin columns with DNase treatment.	Cy3	Samples were amplified and labeled using a custom automated two-cycle version of the MessageAmp II kit from Ambion. Sample amplification, labeling, and microarray processing were performed by the Rosetta Inpharmatics Gene Expression Laboratory in Seattle, Wash.	9606	PFC_90	Homo sapiens	tissue: prefrontal cortex brain	age: 82 yrs	gender: female	disease status: Alzheimer's disease	NA	Fresh-frozen post-mortem brain tissues.	total RNA	Qiagen RNeasy spin columns with DNase treatment.	Cy5	Samples were amplified and labeled using a custom automated two-cycle version of the MessageAmp II kit from Ambion. Sample amplification, labeling, and microarray processing were performed by the Rosetta Inpharmatics Gene Expression Laboratory in Seattle, Wash.	9606	Microarrays were incubated at 40C for 48 hours in a rotating carousel. Hybridizations to custom Agilent microarrays were completed as previously described (Hughes et al. Nat Biotech (2001), 19(4):342-7). Microarrays were washed to remove non-specific hybridized sample. Afterwards, microarrays were dried in an ozone-free nitrogen chamber.	Microarrays were scanned using the Agilent LP2 laser scanner. The scanner output is a Tiff file, which contains the quantitative hybridization data from each individual microarray. The Tiff files were then processed using Rosetta custom feature extraction software.	Dorsolateral prefrontal cortex (DLPFC)	Data were processed using the Rosetta Resolver system. Rosetta's custom feature extraction software performs error modeling before data are loaded into the Resolver system. The Resolver system performs a squeeze operation that combines replicates of the same sequence in an array while applying error weighting. The error weighting consists of adjusting for additive and multiplicative noise. A P-va…	GPL4372	Jun,,Zhu	junzhu_99@yahoo.com	Genetics and Genomic Sciences	Icahn Medical School at Mount Sinai	One Gustave L Levy, Box 1498	New York	NY	10029	USA	NONE	39280	82 yrs	Alzheimer's disease
GSM1423870	PFC_91	GSM1423870	Public on Jul 31 2014	Jul 01 2014	Jul 31 2014	RNA	2	HBTRC_PF_Pool_91	Homo sapiens	tissue: prefrontal cortex brain	sample type: reference	NA	Fresh-frozen post-mortem brain tissues.	total RNA	Qiagen RNeasy spin columns with DNase treatment.	Cy3	Samples were amplified and labeled using a custom automated two-cycle version of the MessageAmp II kit from Ambion. Sample amplification, labeling, and microarray processing were performed by the Rosetta Inpharmatics Gene Expression Laboratory in Seattle, Wash.	9606	PFC_91	Homo sapiens	tissue: prefrontal cortex brain	age: 67 yrs	gender: female	disease status: Alzheimer's disease	NA	Fresh-frozen post-mortem brain tissues.	total RNA	Qiagen RNeasy spin columns with DNase treatment.	Cy5	Samples were amplified and labeled using a custom automated two-cycle version of the MessageAmp II kit from Ambion. Sample amplification, labeling, and microarray processing were performed by the Rosetta Inpharmatics Gene Expression Laboratory in Seattle, Wash.	9606	Microarrays were incubated at 40C for 48 hours in a rotating carousel. Hybridizations to custom Agilent microarrays were completed as previously described (Hughes et al. Nat Biotech (2001), 19(4):342-7). Microarrays were washed to remove non-specific hybridized sample. Afterwards, microarrays were dried in an ozone-free nitrogen chamber.	Microarrays were scanned using the Agilent LP2 laser scanner. The scanner output is a Tiff file, which contains the quantitative hybridization data from each individual microarray. The Tiff files were then processed using Rosetta custom feature extraction software.	Dorsolateral prefrontal cortex (DLPFC)	Data were processed using the Rosetta Resolver system. Rosetta's custom feature extraction software performs error modeling before data are loaded into the Resolver system. The Resolver system performs a squeeze operation that combines replicates of the same sequence in an array while applying error weighting. The error weighting consists of adjusting for additive and multiplicative noise. A P-va…	GPL4372	Jun,,Zhu	junzhu_99@yahoo.com	Genetics and Genomic Sciences	Icahn Medical School at Mount Sinai	One Gustave L Levy, Box 1498	New York	NY	10029	USA	NONE	39280	67 yrs	Alzheimer's disease
GSM1423871	PFC_92	GSM1423871	Public on Jul 31 2014	Jul 01 2014	Jul 31 2014	RNA	2	HBTRC_PF_Pool_92	Homo sapiens	tissue: prefrontal cortex brain	sample type: reference	NA	Fresh-frozen post-mortem brain tissues.	total RNA	Qiagen RNeasy spin columns with DNase treatment.	Cy3	Samples were amplified and labeled using a custom automated two-cycle version of the MessageAmp II kit from Ambion. Sample amplification, labeling, and microarray processing were performed by the Rosetta Inpharmatics Gene Expression Laboratory in Seattle, Wash.	9606	PFC_92	Homo sapiens	tissue: prefrontal cortex brain	age: 80 yrs	gender: male	disease status: Alzheimer's disease	NA	Fresh-frozen post-mortem brain tissues.	total RNA	Qiagen RNeasy spin columns with DNase treatment.	Cy5	Samples were amplified and labeled using a custom automated two-cycle version of the MessageAmp II kit from Ambion. Sample amplification, labeling, and microarray processing were performed by the Rosetta Inpharmatics Gene Expression Laboratory in Seattle, Wash.	9606	Microarrays were incubated at 40C for 48 hours in a rotating carousel. Hybridizations to custom Agilent microarrays were completed as previously described (Hughes et al. Nat Biotech (2001), 19(4):342-7). Microarrays were washed to remove non-specific hybridized sample. Afterwards, microarrays were dried in an ozone-free nitrogen chamber.	Microarrays were scanned using the Agilent LP2 laser scanner. The scanner output is a Tiff file, which contains the quantitative hybridization data from each individual microarray. The Tiff files were then processed using Rosetta custom feature extraction software.	Dorsolateral prefrontal cortex (DLPFC)	Data were processed using the Rosetta Resolver system. Rosetta's custom feature extraction software performs error modeling before data are loaded into the Resolver system. The Resolver system performs a squeeze operation that combines replicates of the same sequence in an array while applying error weighting. The error weighting consists of adjusting for additive and multiplicative noise. A P-va…	GPL4372	Jun,,Zhu	junzhu_99@yahoo.com	Genetics and Genomic Sciences	Icahn Medical School at Mount Sinai	One Gustave L Levy, Box 1498	New York	NY	10029	USA	NONE	39280	80 yrs	Alzheimer's disease
GSM1423872	PFC_93	GSM1423872	Public on Jul 31 2014	Jul 01 2014	Jul 31 2014	RNA	2	HBTRC_PF_Pool_93	Homo sapiens	tissue: prefrontal cortex brain	sample type: reference	NA	Fresh-frozen post-mortem brain tissues.	total RNA	Qiagen RNeasy spin columns with DNase treatment.	Cy3	Samples were amplified and labeled using a custom automated two-cycle version of the MessageAmp II kit from Ambion. Sample amplification, labeling, and microarray processing were performed by the Rosetta Inpharmatics Gene Expression Laboratory in Seattle, Wash.	9606	PFC_93	Homo sapiens	tissue: prefrontal cortex brain	age: 80 yrs	gender: female	disease status: Alzheimer's disease	NA	Fresh-frozen post-mortem brain tissues.	total RNA	Qiagen RNeasy spin columns with DNase treatment.	Cy5	Samples were amplified and labeled using a custom automated two-cycle version of the MessageAmp II kit from Ambion. Sample amplification, labeling, and microarray processing were performed by the Rosetta Inpharmatics Gene Expression Laboratory in Seattle, Wash.	9606	Microarrays were incubated at 40C for 48 hours in a rotating carousel. Hybridizations to custom Agilent microarrays were completed as previously described (Hughes et al. Nat Biotech (2001), 19(4):342-7). Microarrays were washed to remove non-specific hybridized sample. Afterwards, microarrays were dried in an ozone-free nitrogen chamber.	Microarrays were scanned using the Agilent LP2 laser scanner. The scanner output is a Tiff file, which contains the quantitative hybridization data from each individual microarray. The Tiff files were then processed using Rosetta custom feature extraction software.	Dorsolateral prefrontal cortex (DLPFC)	Data were processed using the Rosetta Resolver system. Rosetta's custom feature extraction software performs error modeling before data are loaded into the Resolver system. The Resolver system performs a squeeze operation that combines replicates of the same sequence in an array while applying error weighting. The error weighting consists of adjusting for additive and multiplicative noise. A P-va…	GPL4372	Jun,,Zhu	junzhu_99@yahoo.com	Genetics and Genomic Sciences	Icahn Medical School at Mount Sinai	One Gustave L Levy, Box 1498	New York	NY	10029	USA	NONE	39280	80 yrs	Alzheimer's disease
GSM1423873	PFC_94	GSM1423873	Public on Jul 31 2014	Jul 01 2014	Jul 31 2014	RNA	2	HBTRC_PF_Pool_94	Homo sapiens	tissue: prefrontal cortex brain	sample type: reference	NA	Fresh-frozen post-mortem brain tissues.	total RNA	Qiagen RNeasy spin columns with DNase treatment.	Cy3	Samples were amplified and labeled using a custom automated two-cycle version of the MessageAmp II kit from Ambion. Sample amplification, labeling, and microarray processing were performed by the Rosetta Inpharmatics Gene Expression Laboratory in Seattle, Wash.	9606	PFC_94	Homo sapiens	tissue: prefrontal cortex brain	age: 85 yrs	gender: female	disease status: Alzheimer's disease	NA	Fresh-frozen post-mortem brain tissues.	total RNA	Qiagen RNeasy spin columns with DNase treatment.	Cy5	Samples were amplified and labeled using a custom automated two-cycle version of the MessageAmp II kit from Ambion. Sample amplification, labeling, and microarray processing were performed by the Rosetta Inpharmatics Gene Expression Laboratory in Seattle, Wash.	9606	Microarrays were incubated at 40C for 48 hours in a rotating carousel. Hybridizations to custom Agilent microarrays were completed as previously described (Hughes et al. Nat Biotech (2001), 19(4):342-7). Microarrays were washed to remove non-specific hybridized sample. Afterwards, microarrays were dried in an ozone-free nitrogen chamber.	Microarrays were scanned using the Agilent LP2 laser scanner. The scanner output is a Tiff file, which contains the quantitative hybridization data from each individual microarray. The Tiff files were then processed using Rosetta custom feature extraction software.	Dorsolateral prefrontal cortex (DLPFC)	Data were processed using the Rosetta Resolver system. Rosetta's custom feature extraction software performs error modeling before data are loaded into the Resolver system. The Resolver system performs a squeeze operation that combines replicates of the same sequence in an array while applying error weighting. The error weighting consists of adjusting for additive and multiplicative noise. A P-va…	GPL4372	Jun,,Zhu	junzhu_99@yahoo.com	Genetics and Genomic Sciences	Icahn Medical School at Mount Sinai	One Gustave L Levy, Box 1498	New York	NY	10029	USA	NONE	39280	85 yrs	Alzheimer's disease
GSM1423874	PFC_95	GSM1423874	Public on Jul 31 2014	Jul 01 2014	Jul 31 2014	RNA	2	HBTRC_PF_Pool_95	Homo sapiens	tissue: prefrontal cortex brain	sample type: reference	NA	Fresh-frozen post-mortem brain tissues.	total RNA	Qiagen RNeasy spin columns with DNase treatment.	Cy3	Samples were amplified and labeled using a custom automated two-cycle version of the MessageAmp II kit from Ambion. Sample amplification, labeling, and microarray processing were performed by the Rosetta Inpharmatics Gene Expression Laboratory in Seattle, Wash.	9606	PFC_95	Homo sapiens	tissue: prefrontal cortex brain	age: 86 yrs	gender: female	disease status: Alzheimer's disease	NA	Fresh-frozen post-mortem brain tissues.	total RNA	Qiagen RNeasy spin columns with DNase treatment.	Cy5	Samples were amplified and labeled using a custom automated two-cycle version of the MessageAmp II kit from Ambion. Sample amplification, labeling, and microarray processing were performed by the Rosetta Inpharmatics Gene Expression Laboratory in Seattle, Wash.	9606	Microarrays were incubated at 40C for 48 hours in a rotating carousel. Hybridizations to custom Agilent microarrays were completed as previously described (Hughes et al. Nat Biotech (2001), 19(4):342-7). Microarrays were washed to remove non-specific hybridized sample. Afterwards, microarrays were dried in an ozone-free nitrogen chamber.	Microarrays were scanned using the Agilent LP2 laser scanner. The scanner output is a Tiff file, which contains the quantitative hybridization data from each individual microarray. The Tiff files were then processed using Rosetta custom feature extraction software.	Dorsolateral prefrontal cortex (DLPFC)	Data were processed using the Rosetta Resolver system. Rosetta's custom feature extraction software performs error modeling before data are loaded into the Resolver system. The Resolver system performs a squeeze operation that combines replicates of the same sequence in an array while applying error weighting. The error weighting consists of adjusting for additive and multiplicative noise. A P-va…	GPL4372	Jun,,Zhu	junzhu_99@yahoo.com	Genetics and Genomic Sciences	Icahn Medical School at Mount Sinai	One Gustave L Levy, Box 1498	New York	NY	10029	USA	NONE	39280	86 yrs	Alzheimer's disease
GSM1423875	PFC_96	GSM1423875	Public on Jul 31 2014	Jul 01 2014	Jul 31 2014	RNA	2	HBTRC_PF_Pool_96	Homo sapiens	tissue: prefrontal cortex brain	sample type: reference	NA	Fresh-frozen post-mortem brain tissues.	total RNA	Qiagen RNeasy spin columns with DNase treatment.	Cy3	Samples were amplified and labeled using a custom automated two-cycle version of the MessageAmp II kit from Ambion. Sample amplification, labeling, and microarray processing were performed by the Rosetta Inpharmatics Gene Expression Laboratory in Seattle, Wash.	9606	PFC_96	Homo sapiens	tissue: prefrontal cortex brain	age: 85 yrs	gender: male	disease status: Alzheimer's disease	NA	Fresh-frozen post-mortem brain tissues.	total RNA	Qiagen RNeasy spin columns with DNase treatment.	Cy5	Samples were amplified and labeled using a custom automated two-cycle version of the MessageAmp II kit from Ambion. Sample amplification, labeling, and microarray processing were performed by the Rosetta Inpharmatics Gene Expression Laboratory in Seattle, Wash.	9606	Microarrays were incubated at 40C for 48 hours in a rotating carousel. Hybridizations to custom Agilent microarrays were completed as previously described (Hughes et al. Nat Biotech (2001), 19(4):342-7). Microarrays were washed to remove non-specific hybridized sample. Afterwards, microarrays were dried in an ozone-free nitrogen chamber.	Microarrays were scanned using the Agilent LP2 laser scanner. The scanner output is a Tiff file, which contains the quantitative hybridization data from each individual microarray. The Tiff files were then processed using Rosetta custom feature extraction software.	Dorsolateral prefrontal cortex (DLPFC)	Data were processed using the Rosetta Resolver system. Rosetta's custom feature extraction software performs error modeling before data are loaded into the Resolver system. The Resolver system performs a squeeze operation that combines replicates of the same sequence in an array while applying error weighting. The error weighting consists of adjusting for additive and multiplicative noise. A P-va…	GPL4372	Jun,,Zhu	junzhu_99@yahoo.com	Genetics and Genomic Sciences	Icahn Medical School at Mount Sinai	One Gustave L Levy, Box 1498	New York	NY	10029	USA	NONE	39280	85 yrs	Alzheimer's disease
GSM1423876	PFC_97	GSM1423876	Public on Jul 31 2014	Jul 01 2014	Jul 31 2014	RNA	2	HBTRC_PF_Pool_97	Homo sapiens	tissue: prefrontal cortex brain	sample type: reference	NA	Fresh-frozen post-mortem brain tissues.	total RNA	Qiagen RNeasy spin columns with DNase treatment.	Cy3	Samples were amplified and labeled using a custom automated two-cycle version of the MessageAmp II kit from Ambion. Sample amplification, labeling, and microarray processing were performed by the Rosetta Inpharmatics Gene Expression Laboratory in Seattle, Wash.	9606	PFC_97	Homo sapiens	tissue: prefrontal cortex brain	age: 88 yrs	gender: male	disease status: Alzheimer's disease	NA	Fresh-frozen post-mortem brain tissues.	total RNA	Qiagen RNeasy spin columns with DNase treatment.	Cy5	Samples were amplified and labeled using a custom automated two-cycle version of the MessageAmp II kit from Ambion. Sample amplification, labeling, and microarray processing were performed by the Rosetta Inpharmatics Gene Expression Laboratory in Seattle, Wash.	9606	Microarrays were incubated at 40C for 48 hours in a rotating carousel. Hybridizations to custom Agilent microarrays were completed as previously described (Hughes et al. Nat Biotech (2001), 19(4):342-7). Microarrays were washed to remove non-specific hybridized sample. Afterwards, microarrays were dried in an ozone-free nitrogen chamber.	Microarrays were scanned using the Agilent LP2 laser scanner. The scanner output is a Tiff file, which contains the quantitative hybridization data from each individual microarray. The Tiff files were then processed using Rosetta custom feature extraction software.	Dorsolateral prefrontal cortex (DLPFC)	Data were processed using the Rosetta Resolver system. Rosetta's custom feature extraction software performs error modeling before data are loaded into the Resolver system. The Resolver system performs a squeeze operation that combines replicates of the same sequence in an array while applying error weighting. The error weighting consists of adjusting for additive and multiplicative noise. A P-va…	GPL4372	Jun,,Zhu	junzhu_99@yahoo.com	Genetics and Genomic Sciences	Icahn Medical School at Mount Sinai	One Gustave L Levy, Box 1498	New York	NY	10029	USA	NONE	39280	88 yrs	Alzheimer's disease
GSM1423877	PFC_98	GSM1423877	Public on Jul 31 2014	Jul 01 2014	Jul 31 2014	RNA	2	HBTRC_PF_Pool_98	Homo sapiens	tissue: prefrontal cortex brain	sample type: reference	NA	Fresh-frozen post-mortem brain tissues.	total RNA	Qiagen RNeasy spin columns with DNase treatment.	Cy3	Samples were amplified and labeled using a custom automated two-cycle version of the MessageAmp II kit from Ambion. Sample amplification, labeling, and microarray processing were performed by the Rosetta Inpharmatics Gene Expression Laboratory in Seattle, Wash.	9606	PFC_98	Homo sapiens	tissue: prefrontal cortex brain	age: 89 yrs	gender: male	disease status: Alzheimer's disease	NA	Fresh-frozen post-mortem brain tissues.	total RNA	Qiagen RNeasy spin columns with DNase treatment.	Cy5	Samples were amplified and labeled using a custom automated two-cycle version of the MessageAmp II kit from Ambion. Sample amplification, labeling, and microarray processing were performed by the Rosetta Inpharmatics Gene Expression Laboratory in Seattle, Wash.	9606	Microarrays were incubated at 40C for 48 hours in a rotating carousel. Hybridizations to custom Agilent microarrays were completed as previously described (Hughes et al. Nat Biotech (2001), 19(4):342-7). Microarrays were washed to remove non-specific hybridized sample. Afterwards, microarrays were dried in an ozone-free nitrogen chamber.	Microarrays were scanned using the Agilent LP2 laser scanner. The scanner output is a Tiff file, which contains the quantitative hybridization data from each individual microarray. The Tiff files were then processed using Rosetta custom feature extraction software.	Dorsolateral prefrontal cortex (DLPFC)	Data were processed using the Rosetta Resolver system. Rosetta's custom feature extraction software performs error modeling before data are loaded into the Resolver system. The Resolver system performs a squeeze operation that combines replicates of the same sequence in an array while applying error weighting. The error weighting consists of adjusting for additive and multiplicative noise. A P-va…	GPL4372	Jun,,Zhu	junzhu_99@yahoo.com	Genetics and Genomic Sciences	Icahn Medical School at Mount Sinai	One Gustave L Levy, Box 1498	New York	NY	10029	USA	NONE	39280	89 yrs	Alzheimer's disease
GSM1423878	PFC_99	GSM1423878	Public on Jul 31 2014	Jul 01 2014	Jul 31 2014	RNA	2	HBTRC_PF_Pool_99	Homo sapiens	tissue: prefrontal cortex brain	sample type: reference	NA	Fresh-frozen post-mortem brain tissues.	total RNA	Qiagen RNeasy spin columns with DNase treatment.	Cy3	Samples were amplified and labeled using a custom automated two-cycle version of the MessageAmp II kit from Ambion. Sample amplification, labeling, and microarray processing were performed by the Rosetta Inpharmatics Gene Expression Laboratory in Seattle, Wash.	9606	PFC_99	Homo sapiens	tissue: prefrontal cortex brain	age: 81 yrs	gender: male	disease status: Alzheimer's disease	NA	Fresh-frozen post-mortem brain tissues.	total RNA	Qiagen RNeasy spin columns with DNase treatment.	Cy5	Samples were amplified and labeled using a custom automated two-cycle version of the MessageAmp II kit from Ambion. Sample amplification, labeling, and microarray processing were performed by the Rosetta Inpharmatics Gene Expression Laboratory in Seattle, Wash.	9606	Microarrays were incubated at 40C for 48 hours in a rotating carousel. Hybridizations to custom Agilent microarrays were completed as previously described (Hughes et al. Nat Biotech (2001), 19(4):342-7). Microarrays were washed to remove non-specific hybridized sample. Afterwards, microarrays were dried in an ozone-free nitrogen chamber.	Microarrays were scanned using the Agilent LP2 laser scanner. The scanner output is a Tiff file, which contains the quantitative hybridization data from each individual microarray. The Tiff files were then processed using Rosetta custom feature extraction software.	Dorsolateral prefrontal cortex (DLPFC)	Data were processed using the Rosetta Resolver system. Rosetta's custom feature extraction software performs error modeling before data are loaded into the Resolver system. The Resolver system performs a squeeze operation that combines replicates of the same sequence in an array while applying error weighting. The error weighting consists of adjusting for additive and multiplicative noise. A P-va…	GPL4372	Jun,,Zhu	junzhu_99@yahoo.com	Genetics and Genomic Sciences	Icahn Medical School at Mount Sinai	One Gustave L Levy, Box 1498	New York	NY	10029	USA	NONE	39280	81 yrs	Alzheimer's disease
GSM1423879	PFC_100	GSM1423879	Public on Jul 31 2014	Jul 01 2014	Jul 31 2014	RNA	2	HBTRC_PF_Pool_100	Homo sapiens	tissue: prefrontal cortex brain	sample type: reference	NA	Fresh-frozen post-mortem brain tissues.	total RNA	Qiagen RNeasy spin columns with DNase treatment.	Cy3	Samples were amplified and labeled using a custom automated two-cycle version of the MessageAmp II kit from Ambion. Sample amplification, labeling, and microarray processing were performed by the Rosetta Inpharmatics Gene Expression Laboratory in Seattle, Wash.	9606	PFC_100	Homo sapiens	tissue: prefrontal cortex brain	age: 91 yrs	gender: female	disease status: Alzheimer's disease	NA	Fresh-frozen post-mortem brain tissues.	total RNA	Qiagen RNeasy spin columns with DNase treatment.	Cy5	Samples were amplified and labeled using a custom automated two-cycle version of the MessageAmp II kit from Ambion. Sample amplification, labeling, and microarray processing were performed by the Rosetta Inpharmatics Gene Expression Laboratory in Seattle, Wash.	9606	Microarrays were incubated at 40C for 48 hours in a rotating carousel. Hybridizations to custom Agilent microarrays were completed as previously described (Hughes et al. Nat Biotech (2001), 19(4):342-7). Microarrays were washed to remove non-specific hybridized sample. Afterwards, microarrays were dried in an ozone-free nitrogen chamber.	Microarrays were scanned using the Agilent LP2 laser scanner. The scanner output is a Tiff file, which contains the quantitative hybridization data from each individual microarray. The Tiff files were then processed using Rosetta custom feature extraction software.	Dorsolateral prefrontal cortex (DLPFC)	Data were processed using the Rosetta Resolver system. Rosetta's custom feature extraction software performs error modeling before data are loaded into the Resolver system. The Resolver system performs a squeeze operation that combines replicates of the same sequence in an array while applying error weighting. The error weighting consists of adjusting for additive and multiplicative noise. A P-va…	GPL4372	Jun,,Zhu	junzhu_99@yahoo.com	Genetics and Genomic Sciences	Icahn Medical School at Mount Sinai	One Gustave L Levy, Box 1498	New York	NY	10029	USA	NONE	39280	91 yrs	Alzheimer's disease
GSM1423880	PFC_101	GSM1423880	Public on Jul 31 2014	Jul 01 2014	Jul 31 2014	RNA	2	HBTRC_PF_Pool_101	Homo sapiens	tissue: prefrontal cortex brain	sample type: reference	NA	Fresh-frozen post-mortem brain tissues.	total RNA	Qiagen RNeasy spin columns with DNase treatment.	Cy3	Samples were amplified and labeled using a custom automated two-cycle version of the MessageAmp II kit from Ambion. Sample amplification, labeling, and microarray processing were performed by the Rosetta Inpharmatics Gene Expression Laboratory in Seattle, Wash.	9606	PFC_101	Homo sapiens	tissue: prefrontal cortex brain	age: 89 yrs	gender: female	disease status: Alzheimer's disease	NA	Fresh-frozen post-mortem brain tissues.	total RNA	Qiagen RNeasy spin columns with DNase treatment.	Cy5	Samples were amplified and labeled using a custom automated two-cycle version of the MessageAmp II kit from Ambion. Sample amplification, labeling, and microarray processing were performed by the Rosetta Inpharmatics Gene Expression Laboratory in Seattle, Wash.	9606	Microarrays were incubated at 40C for 48 hours in a rotating carousel. Hybridizations to custom Agilent microarrays were completed as previously described (Hughes et al. Nat Biotech (2001), 19(4):342-7). Microarrays were washed to remove non-specific hybridized sample. Afterwards, microarrays were dried in an ozone-free nitrogen chamber.	Microarrays were scanned using the Agilent LP2 laser scanner. The scanner output is a Tiff file, which contains the quantitative hybridization data from each individual microarray. The Tiff files were then processed using Rosetta custom feature extraction software.	Dorsolateral prefrontal cortex (DLPFC)	Data were processed using the Rosetta Resolver system. Rosetta's custom feature extraction software performs error modeling before data are loaded into the Resolver system. The Resolver system performs a squeeze operation that combines replicates of the same sequence in an array while applying error weighting. The error weighting consists of adjusting for additive and multiplicative noise. A P-va…	GPL4372	Jun,,Zhu	junzhu_99@yahoo.com	Genetics and Genomic Sciences	Icahn Medical School at Mount Sinai	One Gustave L Levy, Box 1498	New York	NY	10029	USA	NONE	39280	89 yrs	Alzheimer's disease
GSM1423881	PFC_102	GSM1423881	Public on Jul 31 2014	Jul 01 2014	Jul 31 2014	RNA	2	HBTRC_PF_Pool_102	Homo sapiens	tissue: prefrontal cortex brain	sample type: reference	NA	Fresh-frozen post-mortem brain tissues.	total RNA	Qiagen RNeasy spin columns with DNase treatment.	Cy3	Samples were amplified and labeled using a custom automated two-cycle version of the MessageAmp II kit from Ambion. Sample amplification, labeling, and microarray processing were performed by the Rosetta Inpharmatics Gene Expression Laboratory in Seattle, Wash.	9606	PFC_102	Homo sapiens	tissue: prefrontal cortex brain	age: 76 yrs	gender: female	disease status: Alzheimer's disease	NA	Fresh-frozen post-mortem brain tissues.	total RNA	Qiagen RNeasy spin columns with DNase treatment.	Cy5	Samples were amplified and labeled using a custom automated two-cycle version of the MessageAmp II kit from Ambion. Sample amplification, labeling, and microarray processing were performed by the Rosetta Inpharmatics Gene Expression Laboratory in Seattle, Wash.	9606	Microarrays were incubated at 40C for 48 hours in a rotating carousel. Hybridizations to custom Agilent microarrays were completed as previously described (Hughes et al. Nat Biotech (2001), 19(4):342-7). Microarrays were washed to remove non-specific hybridized sample. Afterwards, microarrays were dried in an ozone-free nitrogen chamber.	Microarrays were scanned using the Agilent LP2 laser scanner. The scanner output is a Tiff file, which contains the quantitative hybridization data from each individual microarray. The Tiff files were then processed using Rosetta custom feature extraction software.	Dorsolateral prefrontal cortex (DLPFC)	Data were processed using the Rosetta Resolver system. Rosetta's custom feature extraction software performs error modeling before data are loaded into the Resolver system. The Resolver system performs a squeeze operation that combines replicates of the same sequence in an array while applying error weighting. The error weighting consists of adjusting for additive and multiplicative noise. A P-va…	GPL4372	Jun,,Zhu	junzhu_99@yahoo.com	Genetics and Genomic Sciences	Icahn Medical School at Mount Sinai	One Gustave L Levy, Box 1498	New York	NY	10029	USA	NONE	39280	76 yrs	Alzheimer's disease
GSM1423882	PFC_103	GSM1423882	Public on Jul 31 2014	Jul 01 2014	Jul 31 2014	RNA	2	HBTRC_PF_Pool_103	Homo sapiens	tissue: prefrontal cortex brain	sample type: reference	NA	Fresh-frozen post-mortem brain tissues.	total RNA	Qiagen RNeasy spin columns with DNase treatment.	Cy3	Samples were amplified and labeled using a custom automated two-cycle version of the MessageAmp II kit from Ambion. Sample amplification, labeling, and microarray processing were performed by the Rosetta Inpharmatics Gene Expression Laboratory in Seattle, Wash.	9606	PFC_103	Homo sapiens	tissue: prefrontal cortex brain	age: 90 yrs	gender: female	disease status: Alzheimer's disease	NA	Fresh-frozen post-mortem brain tissues.	total RNA	Qiagen RNeasy spin columns with DNase treatment.	Cy5	Samples were amplified and labeled using a custom automated two-cycle version of the MessageAmp II kit from Ambion. Sample amplification, labeling, and microarray processing were performed by the Rosetta Inpharmatics Gene Expression Laboratory in Seattle, Wash.	9606	Microarrays were incubated at 40C for 48 hours in a rotating carousel. Hybridizations to custom Agilent microarrays were completed as previously described (Hughes et al. Nat Biotech (2001), 19(4):342-7). Microarrays were washed to remove non-specific hybridized sample. Afterwards, microarrays were dried in an ozone-free nitrogen chamber.	Microarrays were scanned using the Agilent LP2 laser scanner. The scanner output is a Tiff file, which contains the quantitative hybridization data from each individual microarray. The Tiff files were then processed using Rosetta custom feature extraction software.	Dorsolateral prefrontal cortex (DLPFC)	Data were processed using the Rosetta Resolver system. Rosetta's custom feature extraction software performs error modeling before data are loaded into the Resolver system. The Resolver system performs a squeeze operation that combines replicates of the same sequence in an array while applying error weighting. The error weighting consists of adjusting for additive and multiplicative noise. A P-va…	GPL4372	Jun,,Zhu	junzhu_99@yahoo.com	Genetics and Genomic Sciences	Icahn Medical School at Mount Sinai	One Gustave L Levy, Box 1498	New York	NY	10029	USA	NONE	39280	90 yrs	Alzheimer's disease
GSM1423883	PFC_104	GSM1423883	Public on Jul 31 2014	Jul 01 2014	Jul 31 2014	RNA	2	HBTRC_PF_Pool_104	Homo sapiens	tissue: prefrontal cortex brain	sample type: reference	NA	Fresh-frozen post-mortem brain tissues.	total RNA	Qiagen RNeasy spin columns with DNase treatment.	Cy3	Samples were amplified and labeled using a custom automated two-cycle version of the MessageAmp II kit from Ambion. Sample amplification, labeling, and microarray processing were performed by the Rosetta Inpharmatics Gene Expression Laboratory in Seattle, Wash.	9606	PFC_104	Homo sapiens	tissue: prefrontal cortex brain	age: 87 yrs	gender: female	disease status: Alzheimer's disease	NA	Fresh-frozen post-mortem brain tissues.	total RNA	Qiagen RNeasy spin columns with DNase treatment.	Cy5	Samples were amplified and labeled using a custom automated two-cycle version of the MessageAmp II kit from Ambion. Sample amplification, labeling, and microarray processing were performed by the Rosetta Inpharmatics Gene Expression Laboratory in Seattle, Wash.	9606	Microarrays were incubated at 40C for 48 hours in a rotating carousel. Hybridizations to custom Agilent microarrays were completed as previously described (Hughes et al. Nat Biotech (2001), 19(4):342-7). Microarrays were washed to remove non-specific hybridized sample. Afterwards, microarrays were dried in an ozone-free nitrogen chamber.	Microarrays were scanned using the Agilent LP2 laser scanner. The scanner output is a Tiff file, which contains the quantitative hybridization data from each individual microarray. The Tiff files were then processed using Rosetta custom feature extraction software.	Dorsolateral prefrontal cortex (DLPFC)	Data were processed using the Rosetta Resolver system. Rosetta's custom feature extraction software performs error modeling before data are loaded into the Resolver system. The Resolver system performs a squeeze operation that combines replicates of the same sequence in an array while applying error weighting. The error weighting consists of adjusting for additive and multiplicative noise. A P-va…	GPL4372	Jun,,Zhu	junzhu_99@yahoo.com	Genetics and Genomic Sciences	Icahn Medical School at Mount Sinai	One Gustave L Levy, Box 1498	New York	NY	10029	USA	NONE	39280	87 yrs	Alzheimer's disease
GSM1423884	PFC_105	GSM1423884	Public on Jul 31 2014	Jul 01 2014	Jul 31 2014	RNA	2	HBTRC_PF_Pool_105	Homo sapiens	tissue: prefrontal cortex brain	sample type: reference	NA	Fresh-frozen post-mortem brain tissues.	total RNA	Qiagen RNeasy spin columns with DNase treatment.	Cy3	Samples were amplified and labeled using a custom automated two-cycle version of the MessageAmp II kit from Ambion. Sample amplification, labeling, and microarray processing were performed by the Rosetta Inpharmatics Gene Expression Laboratory in Seattle, Wash.	9606	PFC_105	Homo sapiens	tissue: prefrontal cortex brain	age: 73 yrs	gender: male	disease status: Alzheimer's disease	NA	Fresh-frozen post-mortem brain tissues.	total RNA	Qiagen RNeasy spin columns with DNase treatment.	Cy5	Samples were amplified and labeled using a custom automated two-cycle version of the MessageAmp II kit from Ambion. Sample amplification, labeling, and microarray processing were performed by the Rosetta Inpharmatics Gene Expression Laboratory in Seattle, Wash.	9606	Microarrays were incubated at 40C for 48 hours in a rotating carousel. Hybridizations to custom Agilent microarrays were completed as previously described (Hughes et al. Nat Biotech (2001), 19(4):342-7). Microarrays were washed to remove non-specific hybridized sample. Afterwards, microarrays were dried in an ozone-free nitrogen chamber.	Microarrays were scanned using the Agilent LP2 laser scanner. The scanner output is a Tiff file, which contains the quantitative hybridization data from each individual microarray. The Tiff files were then processed using Rosetta custom feature extraction software.	Dorsolateral prefrontal cortex (DLPFC)	Data were processed using the Rosetta Resolver system. Rosetta's custom feature extraction software performs error modeling before data are loaded into the Resolver system. The Resolver system performs a squeeze operation that combines replicates of the same sequence in an array while applying error weighting. The error weighting consists of adjusting for additive and multiplicative noise. A P-va…	GPL4372	Jun,,Zhu	junzhu_99@yahoo.com	Genetics and Genomic Sciences	Icahn Medical School at Mount Sinai	One Gustave L Levy, Box 1498	New York	NY	10029	USA	NONE	39280	73 yrs	Alzheimer's disease
GSM1423885	PFC_106	GSM1423885	Public on Jul 31 2014	Jul 01 2014	Jul 31 2014	RNA	2	HBTRC_PF_Pool_106	Homo sapiens	tissue: prefrontal cortex brain	sample type: reference	NA	Fresh-frozen post-mortem brain tissues.	total RNA	Qiagen RNeasy spin columns with DNase treatment.	Cy3	Samples were amplified and labeled using a custom automated two-cycle version of the MessageAmp II kit from Ambion. Sample amplification, labeling, and microarray processing were performed by the Rosetta Inpharmatics Gene Expression Laboratory in Seattle, Wash.	9606	PFC_106	Homo sapiens	tissue: prefrontal cortex brain	age: 77 yrs	gender: male	disease status: Alzheimer's disease	NA	Fresh-frozen post-mortem brain tissues.	total RNA	Qiagen RNeasy spin columns with DNase treatment.	Cy5	Samples were amplified and labeled using a custom automated two-cycle version of the MessageAmp II kit from Ambion. Sample amplification, labeling, and microarray processing were performed by the Rosetta Inpharmatics Gene Expression Laboratory in Seattle, Wash.	9606	Microarrays were incubated at 40C for 48 hours in a rotating carousel. Hybridizations to custom Agilent microarrays were completed as previously described (Hughes et al. Nat Biotech (2001), 19(4):342-7). Microarrays were washed to remove non-specific hybridized sample. Afterwards, microarrays were dried in an ozone-free nitrogen chamber.	Microarrays were scanned using the Agilent LP2 laser scanner. The scanner output is a Tiff file, which contains the quantitative hybridization data from each individual microarray. The Tiff files were then processed using Rosetta custom feature extraction software.	Dorsolateral prefrontal cortex (DLPFC)	Data were processed using the Rosetta Resolver system. Rosetta's custom feature extraction software performs error modeling before data are loaded into the Resolver system. The Resolver system performs a squeeze operation that combines replicates of the same sequence in an array while applying error weighting. The error weighting consists of adjusting for additive and multiplicative noise. A P-va…	GPL4372	Jun,,Zhu	junzhu_99@yahoo.com	Genetics and Genomic Sciences	Icahn Medical School at Mount Sinai	One Gustave L Levy, Box 1498	New York	NY	10029	USA	NONE	39280	77 yrs	Alzheimer's disease
GSM1423886	PFC_107	GSM1423886	Public on Jul 31 2014	Jul 01 2014	Jul 31 2014	RNA	2	HBTRC_PF_Pool_107	Homo sapiens	tissue: prefrontal cortex brain	sample type: reference	NA	Fresh-frozen post-mortem brain tissues.	total RNA	Qiagen RNeasy spin columns with DNase treatment.	Cy3	Samples were amplified and labeled using a custom automated two-cycle version of the MessageAmp II kit from Ambion. Sample amplification, labeling, and microarray processing were performed by the Rosetta Inpharmatics Gene Expression Laboratory in Seattle, Wash.	9606	PFC_107	Homo sapiens	tissue: prefrontal cortex brain	age: 84 yrs	gender: female	disease status: Alzheimer's disease	NA	Fresh-frozen post-mortem brain tissues.	total RNA	Qiagen RNeasy spin columns with DNase treatment.	Cy5	Samples were amplified and labeled using a custom automated two-cycle version of the MessageAmp II kit from Ambion. Sample amplification, labeling, and microarray processing were performed by the Rosetta Inpharmatics Gene Expression Laboratory in Seattle, Wash.	9606	Microarrays were incubated at 40C for 48 hours in a rotating carousel. Hybridizations to custom Agilent microarrays were completed as previously described (Hughes et al. Nat Biotech (2001), 19(4):342-7). Microarrays were washed to remove non-specific hybridized sample. Afterwards, microarrays were dried in an ozone-free nitrogen chamber.	Microarrays were scanned using the Agilent LP2 laser scanner. The scanner output is a Tiff file, which contains the quantitative hybridization data from each individual microarray. The Tiff files were then processed using Rosetta custom feature extraction software.	Dorsolateral prefrontal cortex (DLPFC)	Data were processed using the Rosetta Resolver system. Rosetta's custom feature extraction software performs error modeling before data are loaded into the Resolver system. The Resolver system performs a squeeze operation that combines replicates of the same sequence in an array while applying error weighting. The error weighting consists of adjusting for additive and multiplicative noise. A P-va…	GPL4372	Jun,,Zhu	junzhu_99@yahoo.com	Genetics and Genomic Sciences	Icahn Medical School at Mount Sinai	One Gustave L Levy, Box 1498	New York	NY	10029	USA	NONE	39280	84 yrs	Alzheimer's disease
GSM1423887	PFC_108	GSM1423887	Public on Jul 31 2014	Jul 01 2014	Jul 31 2014	RNA	2	HBTRC_PF_Pool_108	Homo sapiens	tissue: prefrontal cortex brain	sample type: reference	NA	Fresh-frozen post-mortem brain tissues.	total RNA	Qiagen RNeasy spin columns with DNase treatment.	Cy3	Samples were amplified and labeled using a custom automated two-cycle version of the MessageAmp II kit from Ambion. Sample amplification, labeling, and microarray processing were performed by the Rosetta Inpharmatics Gene Expression Laboratory in Seattle, Wash.	9606	PFC_108	Homo sapiens	tissue: prefrontal cortex brain	age: 87 yrs	gender: male	disease status: Alzheimer's disease	NA	Fresh-frozen post-mortem brain tissues.	total RNA	Qiagen RNeasy spin columns with DNase treatment.	Cy5	Samples were amplified and labeled using a custom automated two-cycle version of the MessageAmp II kit from Ambion. Sample amplification, labeling, and microarray processing were performed by the Rosetta Inpharmatics Gene Expression Laboratory in Seattle, Wash.	9606	Microarrays were incubated at 40C for 48 hours in a rotating carousel. Hybridizations to custom Agilent microarrays were completed as previously described (Hughes et al. Nat Biotech (2001), 19(4):342-7). Microarrays were washed to remove non-specific hybridized sample. Afterwards, microarrays were dried in an ozone-free nitrogen chamber.	Microarrays were scanned using the Agilent LP2 laser scanner. The scanner output is a Tiff file, which contains the quantitative hybridization data from each individual microarray. The Tiff files were then processed using Rosetta custom feature extraction software.	Dorsolateral prefrontal cortex (DLPFC)	Data were processed using the Rosetta Resolver system. Rosetta's custom feature extraction software performs error modeling before data are loaded into the Resolver system. The Resolver system performs a squeeze operation that combines replicates of the same sequence in an array while applying error weighting. The error weighting consists of adjusting for additive and multiplicative noise. A P-va…	GPL4372	Jun,,Zhu	junzhu_99@yahoo.com	Genetics and Genomic Sciences	Icahn Medical School at Mount Sinai	One Gustave L Levy, Box 1498	New York	NY	10029	USA	NONE	39280	87 yrs	Alzheimer's disease
GSM1423888	PFC_109	GSM1423888	Public on Jul 31 2014	Jul 01 2014	Jul 31 2014	RNA	2	HBTRC_PF_Pool_109	Homo sapiens	tissue: prefrontal cortex brain	sample type: reference	NA	Fresh-frozen post-mortem brain tissues.	total RNA	Qiagen RNeasy spin columns with DNase treatment.	Cy3	Samples were amplified and labeled using a custom automated two-cycle version of the MessageAmp II kit from Ambion. Sample amplification, labeling, and microarray processing were performed by the Rosetta Inpharmatics Gene Expression Laboratory in Seattle, Wash.	9606	PFC_109	Homo sapiens	tissue: prefrontal cortex brain	age: 78 yrs	gender: male	disease status: Alzheimer's disease	NA	Fresh-frozen post-mortem brain tissues.	total RNA	Qiagen RNeasy spin columns with DNase treatment.	Cy5	Samples were amplified and labeled using a custom automated two-cycle version of the MessageAmp II kit from Ambion. Sample amplification, labeling, and microarray processing were performed by the Rosetta Inpharmatics Gene Expression Laboratory in Seattle, Wash.	9606	Microarrays were incubated at 40C for 48 hours in a rotating carousel. Hybridizations to custom Agilent microarrays were completed as previously described (Hughes et al. Nat Biotech (2001), 19(4):342-7). Microarrays were washed to remove non-specific hybridized sample. Afterwards, microarrays were dried in an ozone-free nitrogen chamber.	Microarrays were scanned using the Agilent LP2 laser scanner. The scanner output is a Tiff file, which contains the quantitative hybridization data from each individual microarray. The Tiff files were then processed using Rosetta custom feature extraction software.	Dorsolateral prefrontal cortex (DLPFC)	Data were processed using the Rosetta Resolver system. Rosetta's custom feature extraction software performs error modeling before data are loaded into the Resolver system. The Resolver system performs a squeeze operation that combines replicates of the same sequence in an array while applying error weighting. The error weighting consists of adjusting for additive and multiplicative noise. A P-va…	GPL4372	Jun,,Zhu	junzhu_99@yahoo.com	Genetics and Genomic Sciences	Icahn Medical School at Mount Sinai	One Gustave L Levy, Box 1498	New York	NY	10029	USA	NONE	39280	78 yrs	Alzheimer's disease
GSM1423889	PFC_110	GSM1423889	Public on Jul 31 2014	Jul 01 2014	Jul 31 2014	RNA	2	HBTRC_PF_Pool_110	Homo sapiens	tissue: prefrontal cortex brain	sample type: reference	NA	Fresh-frozen post-mortem brain tissues.	total RNA	Qiagen RNeasy spin columns with DNase treatment.	Cy3	Samples were amplified and labeled using a custom automated two-cycle version of the MessageAmp II kit from Ambion. Sample amplification, labeling, and microarray processing were performed by the Rosetta Inpharmatics Gene Expression Laboratory in Seattle, Wash.	9606	PFC_110	Homo sapiens	tissue: prefrontal cortex brain	age: 73 yrs	gender: male	disease status: Alzheimer's disease	NA	Fresh-frozen post-mortem brain tissues.	total RNA	Qiagen RNeasy spin columns with DNase treatment.	Cy5	Samples were amplified and labeled using a custom automated two-cycle version of the MessageAmp II kit from Ambion. Sample amplification, labeling, and microarray processing were performed by the Rosetta Inpharmatics Gene Expression Laboratory in Seattle, Wash.	9606	Microarrays were incubated at 40C for 48 hours in a rotating carousel. Hybridizations to custom Agilent microarrays were completed as previously described (Hughes et al. Nat Biotech (2001), 19(4):342-7). Microarrays were washed to remove non-specific hybridized sample. Afterwards, microarrays were dried in an ozone-free nitrogen chamber.	Microarrays were scanned using the Agilent LP2 laser scanner. The scanner output is a Tiff file, which contains the quantitative hybridization data from each individual microarray. The Tiff files were then processed using Rosetta custom feature extraction software.	Dorsolateral prefrontal cortex (DLPFC)	Data were processed using the Rosetta Resolver system. Rosetta's custom feature extraction software performs error modeling before data are loaded into the Resolver system. The Resolver system performs a squeeze operation that combines replicates of the same sequence in an array while applying error weighting. The error weighting consists of adjusting for additive and multiplicative noise. A P-va…	GPL4372	Jun,,Zhu	junzhu_99@yahoo.com	Genetics and Genomic Sciences	Icahn Medical School at Mount Sinai	One Gustave L Levy, Box 1498	New York	NY	10029	USA	NONE	39280	73 yrs	Alzheimer's disease
GSM1423890	PFC_111	GSM1423890	Public on Jul 31 2014	Jul 01 2014	Jul 31 2014	RNA	2	HBTRC_PF_Pool_111	Homo sapiens	tissue: prefrontal cortex brain	sample type: reference	NA	Fresh-frozen post-mortem brain tissues.	total RNA	Qiagen RNeasy spin columns with DNase treatment.	Cy3	Samples were amplified and labeled using a custom automated two-cycle version of the MessageAmp II kit from Ambion. Sample amplification, labeling, and microarray processing were performed by the Rosetta Inpharmatics Gene Expression Laboratory in Seattle, Wash.	9606	PFC_111	Homo sapiens	tissue: prefrontal cortex brain	age: 71 yrs	gender: male	disease status: Alzheimer's disease	NA	Fresh-frozen post-mortem brain tissues.	total RNA	Qiagen RNeasy spin columns with DNase treatment.	Cy5	Samples were amplified and labeled using a custom automated two-cycle version of the MessageAmp II kit from Ambion. Sample amplification, labeling, and microarray processing were performed by the Rosetta Inpharmatics Gene Expression Laboratory in Seattle, Wash.	9606	Microarrays were incubated at 40C for 48 hours in a rotating carousel. Hybridizations to custom Agilent microarrays were completed as previously described (Hughes et al. Nat Biotech (2001), 19(4):342-7). Microarrays were washed to remove non-specific hybridized sample. Afterwards, microarrays were dried in an ozone-free nitrogen chamber.	Microarrays were scanned using the Agilent LP2 laser scanner. The scanner output is a Tiff file, which contains the quantitative hybridization data from each individual microarray. The Tiff files were then processed using Rosetta custom feature extraction software.	Dorsolateral prefrontal cortex (DLPFC)	Data were processed using the Rosetta Resolver system. Rosetta's custom feature extraction software performs error modeling before data are loaded into the Resolver system. The Resolver system performs a squeeze operation that combines replicates of the same sequence in an array while applying error weighting. The error weighting consists of adjusting for additive and multiplicative noise. A P-va…	GPL4372	Jun,,Zhu	junzhu_99@yahoo.com	Genetics and Genomic Sciences	Icahn Medical School at Mount Sinai	One Gustave L Levy, Box 1498	New York	NY	10029	USA	NONE	39280	71 yrs	Alzheimer's disease
GSM1423891	PFC_112	GSM1423891	Public on Jul 31 2014	Jul 01 2014	Jul 31 2014	RNA	2	HBTRC_PF_Pool_112	Homo sapiens	tissue: prefrontal cortex brain	sample type: reference	NA	Fresh-frozen post-mortem brain tissues.	total RNA	Qiagen RNeasy spin columns with DNase treatment.	Cy3	Samples were amplified and labeled using a custom automated two-cycle version of the MessageAmp II kit from Ambion. Sample amplification, labeling, and microarray processing were performed by the Rosetta Inpharmatics Gene Expression Laboratory in Seattle, Wash.	9606	PFC_112	Homo sapiens	tissue: prefrontal cortex brain	age: 93 yrs	gender: female	disease status: Alzheimer's disease	NA	Fresh-frozen post-mortem brain tissues.	total RNA	Qiagen RNeasy spin columns with DNase treatment.	Cy5	Samples were amplified and labeled using a custom automated two-cycle version of the MessageAmp II kit from Ambion. Sample amplification, labeling, and microarray processing were performed by the Rosetta Inpharmatics Gene Expression Laboratory in Seattle, Wash.	9606	Microarrays were incubated at 40C for 48 hours in a rotating carousel. Hybridizations to custom Agilent microarrays were completed as previously described (Hughes et al. Nat Biotech (2001), 19(4):342-7). Microarrays were washed to remove non-specific hybridized sample. Afterwards, microarrays were dried in an ozone-free nitrogen chamber.	Microarrays were scanned using the Agilent LP2 laser scanner. The scanner output is a Tiff file, which contains the quantitative hybridization data from each individual microarray. The Tiff files were then processed using Rosetta custom feature extraction software.	Dorsolateral prefrontal cortex (DLPFC)	Data were processed using the Rosetta Resolver system. Rosetta's custom feature extraction software performs error modeling before data are loaded into the Resolver system. The Resolver system performs a squeeze operation that combines replicates of the same sequence in an array while applying error weighting. The error weighting consists of adjusting for additive and multiplicative noise. A P-va…	GPL4372	Jun,,Zhu	junzhu_99@yahoo.com	Genetics and Genomic Sciences	Icahn Medical School at Mount Sinai	One Gustave L Levy, Box 1498	New York	NY	10029	USA	NONE	39280	93 yrs	Alzheimer's disease
GSM1423892	PFC_113	GSM1423892	Public on Jul 31 2014	Jul 01 2014	Jul 31 2014	RNA	2	HBTRC_PF_Pool_113	Homo sapiens	tissue: prefrontal cortex brain	sample type: reference	NA	Fresh-frozen post-mortem brain tissues.	total RNA	Qiagen RNeasy spin columns with DNase treatment.	Cy3	Samples were amplified and labeled using a custom automated two-cycle version of the MessageAmp II kit from Ambion. Sample amplification, labeling, and microarray processing were performed by the Rosetta Inpharmatics Gene Expression Laboratory in Seattle, Wash.	9606	PFC_113	Homo sapiens	tissue: prefrontal cortex brain	age: 91 yrs	gender: female	disease status: Alzheimer's disease	NA	Fresh-frozen post-mortem brain tissues.	total RNA	Qiagen RNeasy spin columns with DNase treatment.	Cy5	Samples were amplified and labeled using a custom automated two-cycle version of the MessageAmp II kit from Ambion. Sample amplification, labeling, and microarray processing were performed by the Rosetta Inpharmatics Gene Expression Laboratory in Seattle, Wash.	9606	Microarrays were incubated at 40C for 48 hours in a rotating carousel. Hybridizations to custom Agilent microarrays were completed as previously described (Hughes et al. Nat Biotech (2001), 19(4):342-7). Microarrays were washed to remove non-specific hybridized sample. Afterwards, microarrays were dried in an ozone-free nitrogen chamber.	Microarrays were scanned using the Agilent LP2 laser scanner. The scanner output is a Tiff file, which contains the quantitative hybridization data from each individual microarray. The Tiff files were then processed using Rosetta custom feature extraction software.	Dorsolateral prefrontal cortex (DLPFC)	Data were processed using the Rosetta Resolver system. Rosetta's custom feature extraction software performs error modeling before data are loaded into the Resolver system. The Resolver system performs a squeeze operation that combines replicates of the same sequence in an array while applying error weighting. The error weighting consists of adjusting for additive and multiplicative noise. A P-va…	GPL4372	Jun,,Zhu	junzhu_99@yahoo.com	Genetics and Genomic Sciences	Icahn Medical School at Mount Sinai	One Gustave L Levy, Box 1498	New York	NY	10029	USA	NONE	39280	91 yrs	Alzheimer's disease
GSM1423893	PFC_114	GSM1423893	Public on Jul 31 2014	Jul 01 2014	Jul 31 2014	RNA	2	HBTRC_PF_Pool_114	Homo sapiens	tissue: prefrontal cortex brain	sample type: reference	NA	Fresh-frozen post-mortem brain tissues.	total RNA	Qiagen RNeasy spin columns with DNase treatment.	Cy3	Samples were amplified and labeled using a custom automated two-cycle version of the MessageAmp II kit from Ambion. Sample amplification, labeling, and microarray processing were performed by the Rosetta Inpharmatics Gene Expression Laboratory in Seattle, Wash.	9606	PFC_114	Homo sapiens	tissue: prefrontal cortex brain	age: 87 yrs	gender: female	disease status: Alzheimer's disease	NA	Fresh-frozen post-mortem brain tissues.	total RNA	Qiagen RNeasy spin columns with DNase treatment.	Cy5	Samples were amplified and labeled using a custom automated two-cycle version of the MessageAmp II kit from Ambion. Sample amplification, labeling, and microarray processing were performed by the Rosetta Inpharmatics Gene Expression Laboratory in Seattle, Wash.	9606	Microarrays were incubated at 40C for 48 hours in a rotating carousel. Hybridizations to custom Agilent microarrays were completed as previously described (Hughes et al. Nat Biotech (2001), 19(4):342-7). Microarrays were washed to remove non-specific hybridized sample. Afterwards, microarrays were dried in an ozone-free nitrogen chamber.	Microarrays were scanned using the Agilent LP2 laser scanner. The scanner output is a Tiff file, which contains the quantitative hybridization data from each individual microarray. The Tiff files were then processed using Rosetta custom feature extraction software.	Dorsolateral prefrontal cortex (DLPFC)	Data were processed using the Rosetta Resolver system. Rosetta's custom feature extraction software performs error modeling before data are loaded into the Resolver system. The Resolver system performs a squeeze operation that combines replicates of the same sequence in an array while applying error weighting. The error weighting consists of adjusting for additive and multiplicative noise. A P-va…	GPL4372	Jun,,Zhu	junzhu_99@yahoo.com	Genetics and Genomic Sciences	Icahn Medical School at Mount Sinai	One Gustave L Levy, Box 1498	New York	NY	10029	USA	NONE	39280	87 yrs	Alzheimer's disease
GSM1423894	PFC_115	GSM1423894	Public on Jul 31 2014	Jul 01 2014	Jul 31 2014	RNA	2	HBTRC_PF_Pool_115	Homo sapiens	tissue: prefrontal cortex brain	sample type: reference	NA	Fresh-frozen post-mortem brain tissues.	total RNA	Qiagen RNeasy spin columns with DNase treatment.	Cy3	Samples were amplified and labeled using a custom automated two-cycle version of the MessageAmp II kit from Ambion. Sample amplification, labeling, and microarray processing were performed by the Rosetta Inpharmatics Gene Expression Laboratory in Seattle, Wash.	9606	PFC_115	Homo sapiens	tissue: prefrontal cortex brain	age: 95 yrs	gender: female	disease status: Alzheimer's disease	NA	Fresh-frozen post-mortem brain tissues.	total RNA	Qiagen RNeasy spin columns with DNase treatment.	Cy5	Samples were amplified and labeled using a custom automated two-cycle version of the MessageAmp II kit from Ambion. Sample amplification, labeling, and microarray processing were performed by the Rosetta Inpharmatics Gene Expression Laboratory in Seattle, Wash.	9606	Microarrays were incubated at 40C for 48 hours in a rotating carousel. Hybridizations to custom Agilent microarrays were completed as previously described (Hughes et al. Nat Biotech (2001), 19(4):342-7). Microarrays were washed to remove non-specific hybridized sample. Afterwards, microarrays were dried in an ozone-free nitrogen chamber.	Microarrays were scanned using the Agilent LP2 laser scanner. The scanner output is a Tiff file, which contains the quantitative hybridization data from each individual microarray. The Tiff files were then processed using Rosetta custom feature extraction software.	Dorsolateral prefrontal cortex (DLPFC)	Data were processed using the Rosetta Resolver system. Rosetta's custom feature extraction software performs error modeling before data are loaded into the Resolver system. The Resolver system performs a squeeze operation that combines replicates of the same sequence in an array while applying error weighting. The error weighting consists of adjusting for additive and multiplicative noise. A P-va…	GPL4372	Jun,,Zhu	junzhu_99@yahoo.com	Genetics and Genomic Sciences	Icahn Medical School at Mount Sinai	One Gustave L Levy, Box 1498	New York	NY	10029	USA	NONE	39280	95 yrs	Alzheimer's disease
GSM1423895	PFC_116	GSM1423895	Public on Jul 31 2014	Jul 01 2014	Jul 31 2014	RNA	2	HBTRC_PF_Pool_116	Homo sapiens	tissue: prefrontal cortex brain	sample type: reference	NA	Fresh-frozen post-mortem brain tissues.	total RNA	Qiagen RNeasy spin columns with DNase treatment.	Cy3	Samples were amplified and labeled using a custom automated two-cycle version of the MessageAmp II kit from Ambion. Sample amplification, labeling, and microarray processing were performed by the Rosetta Inpharmatics Gene Expression Laboratory in Seattle, Wash.	9606	PFC_116	Homo sapiens	tissue: prefrontal cortex brain	age: 82 yrs	gender: male	disease status: Alzheimer's disease	NA	Fresh-frozen post-mortem brain tissues.	total RNA	Qiagen RNeasy spin columns with DNase treatment.	Cy5	Samples were amplified and labeled using a custom automated two-cycle version of the MessageAmp II kit from Ambion. Sample amplification, labeling, and microarray processing were performed by the Rosetta Inpharmatics Gene Expression Laboratory in Seattle, Wash.	9606	Microarrays were incubated at 40C for 48 hours in a rotating carousel. Hybridizations to custom Agilent microarrays were completed as previously described (Hughes et al. Nat Biotech (2001), 19(4):342-7). Microarrays were washed to remove non-specific hybridized sample. Afterwards, microarrays were dried in an ozone-free nitrogen chamber.	Microarrays were scanned using the Agilent LP2 laser scanner. The scanner output is a Tiff file, which contains the quantitative hybridization data from each individual microarray. The Tiff files were then processed using Rosetta custom feature extraction software.	Dorsolateral prefrontal cortex (DLPFC)	Data were processed using the Rosetta Resolver system. Rosetta's custom feature extraction software performs error modeling before data are loaded into the Resolver system. The Resolver system performs a squeeze operation that combines replicates of the same sequence in an array while applying error weighting. The error weighting consists of adjusting for additive and multiplicative noise. A P-va…	GPL4372	Jun,,Zhu	junzhu_99@yahoo.com	Genetics and Genomic Sciences	Icahn Medical School at Mount Sinai	One Gustave L Levy, Box 1498	New York	NY	10029	USA	NONE	39280	82 yrs	Alzheimer's disease
GSM1423896	PFC_117	GSM1423896	Public on Jul 31 2014	Jul 01 2014	Jul 31 2014	RNA	2	HBTRC_PF_Pool_117	Homo sapiens	tissue: prefrontal cortex brain	sample type: reference	NA	Fresh-frozen post-mortem brain tissues.	total RNA	Qiagen RNeasy spin columns with DNase treatment.	Cy3	Samples were amplified and labeled using a custom automated two-cycle version of the MessageAmp II kit from Ambion. Sample amplification, labeling, and microarray processing were performed by the Rosetta Inpharmatics Gene Expression Laboratory in Seattle, Wash.	9606	PFC_117	Homo sapiens	tissue: prefrontal cortex brain	age: 72 yrs	gender: male	disease status: Alzheimer's disease	NA	Fresh-frozen post-mortem brain tissues.	total RNA	Qiagen RNeasy spin columns with DNase treatment.	Cy5	Samples were amplified and labeled using a custom automated two-cycle version of the MessageAmp II kit from Ambion. Sample amplification, labeling, and microarray processing were performed by the Rosetta Inpharmatics Gene Expression Laboratory in Seattle, Wash.	9606	Microarrays were incubated at 40C for 48 hours in a rotating carousel. Hybridizations to custom Agilent microarrays were completed as previously described (Hughes et al. Nat Biotech (2001), 19(4):342-7). Microarrays were washed to remove non-specific hybridized sample. Afterwards, microarrays were dried in an ozone-free nitrogen chamber.	Microarrays were scanned using the Agilent LP2 laser scanner. The scanner output is a Tiff file, which contains the quantitative hybridization data from each individual microarray. The Tiff files were then processed using Rosetta custom feature extraction software.	Dorsolateral prefrontal cortex (DLPFC)	Data were processed using the Rosetta Resolver system. Rosetta's custom feature extraction software performs error modeling before data are loaded into the Resolver system. The Resolver system performs a squeeze operation that combines replicates of the same sequence in an array while applying error weighting. The error weighting consists of adjusting for additive and multiplicative noise. A P-va…	GPL4372	Jun,,Zhu	junzhu_99@yahoo.com	Genetics and Genomic Sciences	Icahn Medical School at Mount Sinai	One Gustave L Levy, Box 1498	New York	NY	10029	USA	NONE	39280	72 yrs	Alzheimer's disease
GSM1423897	PFC_118	GSM1423897	Public on Jul 31 2014	Jul 01 2014	Jul 31 2014	RNA	2	HBTRC_PF_Pool_118	Homo sapiens	tissue: prefrontal cortex brain	sample type: reference	NA	Fresh-frozen post-mortem brain tissues.	total RNA	Qiagen RNeasy spin columns with DNase treatment.	Cy3	Samples were amplified and labeled using a custom automated two-cycle version of the MessageAmp II kit from Ambion. Sample amplification, labeling, and microarray processing were performed by the Rosetta Inpharmatics Gene Expression Laboratory in Seattle, Wash.	9606	PFC_118	Homo sapiens	tissue: prefrontal cortex brain	age: 80 yrs	gender: male	disease status: Alzheimer's disease	NA	Fresh-frozen post-mortem brain tissues.	total RNA	Qiagen RNeasy spin columns with DNase treatment.	Cy5	Samples were amplified and labeled using a custom automated two-cycle version of the MessageAmp II kit from Ambion. Sample amplification, labeling, and microarray processing were performed by the Rosetta Inpharmatics Gene Expression Laboratory in Seattle, Wash.	9606	Microarrays were incubated at 40C for 48 hours in a rotating carousel. Hybridizations to custom Agilent microarrays were completed as previously described (Hughes et al. Nat Biotech (2001), 19(4):342-7). Microarrays were washed to remove non-specific hybridized sample. Afterwards, microarrays were dried in an ozone-free nitrogen chamber.	Microarrays were scanned using the Agilent LP2 laser scanner. The scanner output is a Tiff file, which contains the quantitative hybridization data from each individual microarray. The Tiff files were then processed using Rosetta custom feature extraction software.	Dorsolateral prefrontal cortex (DLPFC)	Data were processed using the Rosetta Resolver system. Rosetta's custom feature extraction software performs error modeling before data are loaded into the Resolver system. The Resolver system performs a squeeze operation that combines replicates of the same sequence in an array while applying error weighting. The error weighting consists of adjusting for additive and multiplicative noise. A P-va…	GPL4372	Jun,,Zhu	junzhu_99@yahoo.com	Genetics and Genomic Sciences	Icahn Medical School at Mount Sinai	One Gustave L Levy, Box 1498	New York	NY	10029	USA	NONE	39280	80 yrs	Alzheimer's disease
GSM1423898	PFC_119	GSM1423898	Public on Jul 31 2014	Jul 01 2014	Jul 31 2014	RNA	2	HBTRC_PF_Pool_119	Homo sapiens	tissue: prefrontal cortex brain	sample type: reference	NA	Fresh-frozen post-mortem brain tissues.	total RNA	Qiagen RNeasy spin columns with DNase treatment.	Cy3	Samples were amplified and labeled using a custom automated two-cycle version of the MessageAmp II kit from Ambion. Sample amplification, labeling, and microarray processing were performed by the Rosetta Inpharmatics Gene Expression Laboratory in Seattle, Wash.	9606	PFC_119	Homo sapiens	tissue: prefrontal cortex brain	age: 88 yrs	gender: female	disease status: Alzheimer's disease	NA	Fresh-frozen post-mortem brain tissues.	total RNA	Qiagen RNeasy spin columns with DNase treatment.	Cy5	Samples were amplified and labeled using a custom automated two-cycle version of the MessageAmp II kit from Ambion. Sample amplification, labeling, and microarray processing were performed by the Rosetta Inpharmatics Gene Expression Laboratory in Seattle, Wash.	9606	Microarrays were incubated at 40C for 48 hours in a rotating carousel. Hybridizations to custom Agilent microarrays were completed as previously described (Hughes et al. Nat Biotech (2001), 19(4):342-7). Microarrays were washed to remove non-specific hybridized sample. Afterwards, microarrays were dried in an ozone-free nitrogen chamber.	Microarrays were scanned using the Agilent LP2 laser scanner. The scanner output is a Tiff file, which contains the quantitative hybridization data from each individual microarray. The Tiff files were then processed using Rosetta custom feature extraction software.	Dorsolateral prefrontal cortex (DLPFC)	Data were processed using the Rosetta Resolver system. Rosetta's custom feature extraction software performs error modeling before data are loaded into the Resolver system. The Resolver system performs a squeeze operation that combines replicates of the same sequence in an array while applying error weighting. The error weighting consists of adjusting for additive and multiplicative noise. A P-va…	GPL4372	Jun,,Zhu	junzhu_99@yahoo.com	Genetics and Genomic Sciences	Icahn Medical School at Mount Sinai	One Gustave L Levy, Box 1498	New York	NY	10029	USA	NONE	39280	88 yrs	Alzheimer's disease
GSM1423899	PFC_120	GSM1423899	Public on Jul 31 2014	Jul 01 2014	Jul 31 2014	RNA	2	HBTRC_PF_Pool_120	Homo sapiens	tissue: prefrontal cortex brain	sample type: reference	NA	Fresh-frozen post-mortem brain tissues.	total RNA	Qiagen RNeasy spin columns with DNase treatment.	Cy3	Samples were amplified and labeled using a custom automated two-cycle version of the MessageAmp II kit from Ambion. Sample amplification, labeling, and microarray processing were performed by the Rosetta Inpharmatics Gene Expression Laboratory in Seattle, Wash.	9606	PFC_120	Homo sapiens	tissue: prefrontal cortex brain	age: 91 yrs	gender: female	disease status: Alzheimer's disease	NA	Fresh-frozen post-mortem brain tissues.	total RNA	Qiagen RNeasy spin columns with DNase treatment.	Cy5	Samples were amplified and labeled using a custom automated two-cycle version of the MessageAmp II kit from Ambion. Sample amplification, labeling, and microarray processing were performed by the Rosetta Inpharmatics Gene Expression Laboratory in Seattle, Wash.	9606	Microarrays were incubated at 40C for 48 hours in a rotating carousel. Hybridizations to custom Agilent microarrays were completed as previously described (Hughes et al. Nat Biotech (2001), 19(4):342-7). Microarrays were washed to remove non-specific hybridized sample. Afterwards, microarrays were dried in an ozone-free nitrogen chamber.	Microarrays were scanned using the Agilent LP2 laser scanner. The scanner output is a Tiff file, which contains the quantitative hybridization data from each individual microarray. The Tiff files were then processed using Rosetta custom feature extraction software.	Dorsolateral prefrontal cortex (DLPFC)	Data were processed using the Rosetta Resolver system. Rosetta's custom feature extraction software performs error modeling before data are loaded into the Resolver system. The Resolver system performs a squeeze operation that combines replicates of the same sequence in an array while applying error weighting. The error weighting consists of adjusting for additive and multiplicative noise. A P-va…	GPL4372	Jun,,Zhu	junzhu_99@yahoo.com	Genetics and Genomic Sciences	Icahn Medical School at Mount Sinai	One Gustave L Levy, Box 1498	New York	NY	10029	USA	NONE	39280	91 yrs	Alzheimer's disease
GSM1423900	PFC_121	GSM1423900	Public on Jul 31 2014	Jul 01 2014	Jul 31 2014	RNA	2	HBTRC_PF_Pool_121	Homo sapiens	tissue: prefrontal cortex brain	sample type: reference	NA	Fresh-frozen post-mortem brain tissues.	total RNA	Qiagen RNeasy spin columns with DNase treatment.	Cy3	Samples were amplified and labeled using a custom automated two-cycle version of the MessageAmp II kit from Ambion. Sample amplification, labeling, and microarray processing were performed by the Rosetta Inpharmatics Gene Expression Laboratory in Seattle, Wash.	9606	PFC_121	Homo sapiens	tissue: prefrontal cortex brain	age: 94 yrs	gender: female	disease status: Alzheimer's disease	NA	Fresh-frozen post-mortem brain tissues.	total RNA	Qiagen RNeasy spin columns with DNase treatment.	Cy5	Samples were amplified and labeled using a custom automated two-cycle version of the MessageAmp II kit from Ambion. Sample amplification, labeling, and microarray processing were performed by the Rosetta Inpharmatics Gene Expression Laboratory in Seattle, Wash.	9606	Microarrays were incubated at 40C for 48 hours in a rotating carousel. Hybridizations to custom Agilent microarrays were completed as previously described (Hughes et al. Nat Biotech (2001), 19(4):342-7). Microarrays were washed to remove non-specific hybridized sample. Afterwards, microarrays were dried in an ozone-free nitrogen chamber.	Microarrays were scanned using the Agilent LP2 laser scanner. The scanner output is a Tiff file, which contains the quantitative hybridization data from each individual microarray. The Tiff files were then processed using Rosetta custom feature extraction software.	Dorsolateral prefrontal cortex (DLPFC)	Data were processed using the Rosetta Resolver system. Rosetta's custom feature extraction software performs error modeling before data are loaded into the Resolver system. The Resolver system performs a squeeze operation that combines replicates of the same sequence in an array while applying error weighting. The error weighting consists of adjusting for additive and multiplicative noise. A P-va…	GPL4372	Jun,,Zhu	junzhu_99@yahoo.com	Genetics and Genomic Sciences	Icahn Medical School at Mount Sinai	One Gustave L Levy, Box 1498	New York	NY	10029	USA	NONE	39280	94 yrs	Alzheimer's disease
GSM1423901	PFC_122	GSM1423901	Public on Jul 31 2014	Jul 01 2014	Jul 31 2014	RNA	2	HBTRC_PF_Pool_122	Homo sapiens	tissue: prefrontal cortex brain	sample type: reference	NA	Fresh-frozen post-mortem brain tissues.	total RNA	Qiagen RNeasy spin columns with DNase treatment.	Cy3	Samples were amplified and labeled using a custom automated two-cycle version of the MessageAmp II kit from Ambion. Sample amplification, labeling, and microarray processing were performed by the Rosetta Inpharmatics Gene Expression Laboratory in Seattle, Wash.	9606	PFC_122	Homo sapiens	tissue: prefrontal cortex brain	age: 84 yrs	gender: female	disease status: Alzheimer's disease	NA	Fresh-frozen post-mortem brain tissues.	total RNA	Qiagen RNeasy spin columns with DNase treatment.	Cy5	Samples were amplified and labeled using a custom automated two-cycle version of the MessageAmp II kit from Ambion. Sample amplification, labeling, and microarray processing were performed by the Rosetta Inpharmatics Gene Expression Laboratory in Seattle, Wash.	9606	Microarrays were incubated at 40C for 48 hours in a rotating carousel. Hybridizations to custom Agilent microarrays were completed as previously described (Hughes et al. Nat Biotech (2001), 19(4):342-7). Microarrays were washed to remove non-specific hybridized sample. Afterwards, microarrays were dried in an ozone-free nitrogen chamber.	Microarrays were scanned using the Agilent LP2 laser scanner. The scanner output is a Tiff file, which contains the quantitative hybridization data from each individual microarray. The Tiff files were then processed using Rosetta custom feature extraction software.	Dorsolateral prefrontal cortex (DLPFC)	Data were processed using the Rosetta Resolver system. Rosetta's custom feature extraction software performs error modeling before data are loaded into the Resolver system. The Resolver system performs a squeeze operation that combines replicates of the same sequence in an array while applying error weighting. The error weighting consists of adjusting for additive and multiplicative noise. A P-va…	GPL4372	Jun,,Zhu	junzhu_99@yahoo.com	Genetics and Genomic Sciences	Icahn Medical School at Mount Sinai	One Gustave L Levy, Box 1498	New York	NY	10029	USA	NONE	39280	84 yrs	Alzheimer's disease
GSM1423902	PFC_123	GSM1423902	Public on Jul 31 2014	Jul 01 2014	Jul 31 2014	RNA	2	HBTRC_PF_Pool_123	Homo sapiens	tissue: prefrontal cortex brain	sample type: reference	NA	Fresh-frozen post-mortem brain tissues.	total RNA	Qiagen RNeasy spin columns with DNase treatment.	Cy3	Samples were amplified and labeled using a custom automated two-cycle version of the MessageAmp II kit from Ambion. Sample amplification, labeling, and microarray processing were performed by the Rosetta Inpharmatics Gene Expression Laboratory in Seattle, Wash.	9606	PFC_123	Homo sapiens	tissue: prefrontal cortex brain	age: 80 yrs	gender: female	disease status: Alzheimer's disease	NA	Fresh-frozen post-mortem brain tissues.	total RNA	Qiagen RNeasy spin columns with DNase treatment.	Cy5	Samples were amplified and labeled using a custom automated two-cycle version of the MessageAmp II kit from Ambion. Sample amplification, labeling, and microarray processing were performed by the Rosetta Inpharmatics Gene Expression Laboratory in Seattle, Wash.	9606	Microarrays were incubated at 40C for 48 hours in a rotating carousel. Hybridizations to custom Agilent microarrays were completed as previously described (Hughes et al. Nat Biotech (2001), 19(4):342-7). Microarrays were washed to remove non-specific hybridized sample. Afterwards, microarrays were dried in an ozone-free nitrogen chamber.	Microarrays were scanned using the Agilent LP2 laser scanner. The scanner output is a Tiff file, which contains the quantitative hybridization data from each individual microarray. The Tiff files were then processed using Rosetta custom feature extraction software.	Dorsolateral prefrontal cortex (DLPFC)	Data were processed using the Rosetta Resolver system. Rosetta's custom feature extraction software performs error modeling before data are loaded into the Resolver system. The Resolver system performs a squeeze operation that combines replicates of the same sequence in an array while applying error weighting. The error weighting consists of adjusting for additive and multiplicative noise. A P-va…	GPL4372	Jun,,Zhu	junzhu_99@yahoo.com	Genetics and Genomic Sciences	Icahn Medical School at Mount Sinai	One Gustave L Levy, Box 1498	New York	NY	10029	USA	NONE	39280	80 yrs	Alzheimer's disease
GSM1423903	PFC_124	GSM1423903	Public on Jul 31 2014	Jul 01 2014	Jul 31 2014	RNA	2	HBTRC_PF_Pool_124	Homo sapiens	tissue: prefrontal cortex brain	sample type: reference	NA	Fresh-frozen post-mortem brain tissues.	total RNA	Qiagen RNeasy spin columns with DNase treatment.	Cy3	Samples were amplified and labeled using a custom automated two-cycle version of the MessageAmp II kit from Ambion. Sample amplification, labeling, and microarray processing were performed by the Rosetta Inpharmatics Gene Expression Laboratory in Seattle, Wash.	9606	PFC_124	Homo sapiens	tissue: prefrontal cortex brain	age: 80 yrs	gender: female	disease status: Alzheimer's disease	NA	Fresh-frozen post-mortem brain tissues.	total RNA	Qiagen RNeasy spin columns with DNase treatment.	Cy5	Samples were amplified and labeled using a custom automated two-cycle version of the MessageAmp II kit from Ambion. Sample amplification, labeling, and microarray processing were performed by the Rosetta Inpharmatics Gene Expression Laboratory in Seattle, Wash.	9606	Microarrays were incubated at 40C for 48 hours in a rotating carousel. Hybridizations to custom Agilent microarrays were completed as previously described (Hughes et al. Nat Biotech (2001), 19(4):342-7). Microarrays were washed to remove non-specific hybridized sample. Afterwards, microarrays were dried in an ozone-free nitrogen chamber.	Microarrays were scanned using the Agilent LP2 laser scanner. The scanner output is a Tiff file, which contains the quantitative hybridization data from each individual microarray. The Tiff files were then processed using Rosetta custom feature extraction software.	Dorsolateral prefrontal cortex (DLPFC)	Data were processed using the Rosetta Resolver system. Rosetta's custom feature extraction software performs error modeling before data are loaded into the Resolver system. The Resolver system performs a squeeze operation that combines replicates of the same sequence in an array while applying error weighting. The error weighting consists of adjusting for additive and multiplicative noise. A P-va…	GPL4372	Jun,,Zhu	junzhu_99@yahoo.com	Genetics and Genomic Sciences	Icahn Medical School at Mount Sinai	One Gustave L Levy, Box 1498	New York	NY	10029	USA	NONE	39280	80 yrs	Alzheimer's disease
GSM1423904	PFC_125	GSM1423904	Public on Jul 31 2014	Jul 01 2014	Jul 31 2014	RNA	2	HBTRC_PF_Pool_125	Homo sapiens	tissue: prefrontal cortex brain	sample type: reference	NA	Fresh-frozen post-mortem brain tissues.	total RNA	Qiagen RNeasy spin columns with DNase treatment.	Cy3	Samples were amplified and labeled using a custom automated two-cycle version of the MessageAmp II kit from Ambion. Sample amplification, labeling, and microarray processing were performed by the Rosetta Inpharmatics Gene Expression Laboratory in Seattle, Wash.	9606	PFC_125	Homo sapiens	tissue: prefrontal cortex brain	age: 86 yrs	gender: male	disease status: Alzheimer's disease	NA	Fresh-frozen post-mortem brain tissues.	total RNA	Qiagen RNeasy spin columns with DNase treatment.	Cy5	Samples were amplified and labeled using a custom automated two-cycle version of the MessageAmp II kit from Ambion. Sample amplification, labeling, and microarray processing were performed by the Rosetta Inpharmatics Gene Expression Laboratory in Seattle, Wash.	9606	Microarrays were incubated at 40C for 48 hours in a rotating carousel. Hybridizations to custom Agilent microarrays were completed as previously described (Hughes et al. Nat Biotech (2001), 19(4):342-7). Microarrays were washed to remove non-specific hybridized sample. Afterwards, microarrays were dried in an ozone-free nitrogen chamber.	Microarrays were scanned using the Agilent LP2 laser scanner. The scanner output is a Tiff file, which contains the quantitative hybridization data from each individual microarray. The Tiff files were then processed using Rosetta custom feature extraction software.	Dorsolateral prefrontal cortex (DLPFC)	Data were processed using the Rosetta Resolver system. Rosetta's custom feature extraction software performs error modeling before data are loaded into the Resolver system. The Resolver system performs a squeeze operation that combines replicates of the same sequence in an array while applying error weighting. The error weighting consists of adjusting for additive and multiplicative noise. A P-va…	GPL4372	Jun,,Zhu	junzhu_99@yahoo.com	Genetics and Genomic Sciences	Icahn Medical School at Mount Sinai	One Gustave L Levy, Box 1498	New York	NY	10029	USA	NONE	39280	86 yrs	Alzheimer's disease
GSM1423905	PFC_126	GSM1423905	Public on Jul 31 2014	Jul 01 2014	Jul 31 2014	RNA	2	HBTRC_PF_Pool_126	Homo sapiens	tissue: prefrontal cortex brain	sample type: reference	NA	Fresh-frozen post-mortem brain tissues.	total RNA	Qiagen RNeasy spin columns with DNase treatment.	Cy3	Samples were amplified and labeled using a custom automated two-cycle version of the MessageAmp II kit from Ambion. Sample amplification, labeling, and microarray processing were performed by the Rosetta Inpharmatics Gene Expression Laboratory in Seattle, Wash.	9606	PFC_126	Homo sapiens	tissue: prefrontal cortex brain	age: 67 yrs	gender: male	disease status: Alzheimer's disease	NA	Fresh-frozen post-mortem brain tissues.	total RNA	Qiagen RNeasy spin columns with DNase treatment.	Cy5	Samples were amplified and labeled using a custom automated two-cycle version of the MessageAmp II kit from Ambion. Sample amplification, labeling, and microarray processing were performed by the Rosetta Inpharmatics Gene Expression Laboratory in Seattle, Wash.	9606	Microarrays were incubated at 40C for 48 hours in a rotating carousel. Hybridizations to custom Agilent microarrays were completed as previously described (Hughes et al. Nat Biotech (2001), 19(4):342-7). Microarrays were washed to remove non-specific hybridized sample. Afterwards, microarrays were dried in an ozone-free nitrogen chamber.	Microarrays were scanned using the Agilent LP2 laser scanner. The scanner output is a Tiff file, which contains the quantitative hybridization data from each individual microarray. The Tiff files were then processed using Rosetta custom feature extraction software.	Dorsolateral prefrontal cortex (DLPFC)	Data were processed using the Rosetta Resolver system. Rosetta's custom feature extraction software performs error modeling before data are loaded into the Resolver system. The Resolver system performs a squeeze operation that combines replicates of the same sequence in an array while applying error weighting. The error weighting consists of adjusting for additive and multiplicative noise. A P-va…	GPL4372	Jun,,Zhu	junzhu_99@yahoo.com	Genetics and Genomic Sciences	Icahn Medical School at Mount Sinai	One Gustave L Levy, Box 1498	New York	NY	10029	USA	NONE	39280	67 yrs	Alzheimer's disease
GSM1423906	PFC_127	GSM1423906	Public on Jul 31 2014	Jul 01 2014	Jul 31 2014	RNA	2	HBTRC_PF_Pool_127	Homo sapiens	tissue: prefrontal cortex brain	sample type: reference	NA	Fresh-frozen post-mortem brain tissues.	total RNA	Qiagen RNeasy spin columns with DNase treatment.	Cy3	Samples were amplified and labeled using a custom automated two-cycle version of the MessageAmp II kit from Ambion. Sample amplification, labeling, and microarray processing were performed by the Rosetta Inpharmatics Gene Expression Laboratory in Seattle, Wash.	9606	PFC_127	Homo sapiens	tissue: prefrontal cortex brain	age: 73 yrs	gender: male	disease status: Alzheimer's disease	NA	Fresh-frozen post-mortem brain tissues.	total RNA	Qiagen RNeasy spin columns with DNase treatment.	Cy5	Samples were amplified and labeled using a custom automated two-cycle version of the MessageAmp II kit from Ambion. Sample amplification, labeling, and microarray processing were performed by the Rosetta Inpharmatics Gene Expression Laboratory in Seattle, Wash.	9606	Microarrays were incubated at 40C for 48 hours in a rotating carousel. Hybridizations to custom Agilent microarrays were completed as previously described (Hughes et al. Nat Biotech (2001), 19(4):342-7). Microarrays were washed to remove non-specific hybridized sample. Afterwards, microarrays were dried in an ozone-free nitrogen chamber.	Microarrays were scanned using the Agilent LP2 laser scanner. The scanner output is a Tiff file, which contains the quantitative hybridization data from each individual microarray. The Tiff files were then processed using Rosetta custom feature extraction software.	Dorsolateral prefrontal cortex (DLPFC)	Data were processed using the Rosetta Resolver system. Rosetta's custom feature extraction software performs error modeling before data are loaded into the Resolver system. The Resolver system performs a squeeze operation that combines replicates of the same sequence in an array while applying error weighting. The error weighting consists of adjusting for additive and multiplicative noise. A P-va…	GPL4372	Jun,,Zhu	junzhu_99@yahoo.com	Genetics and Genomic Sciences	Icahn Medical School at Mount Sinai	One Gustave L Levy, Box 1498	New York	NY	10029	USA	NONE	39280	73 yrs	Alzheimer's disease
GSM1423907	PFC_128	GSM1423907	Public on Jul 31 2014	Jul 01 2014	Jul 31 2014	RNA	2	HBTRC_PF_Pool_128	Homo sapiens	tissue: prefrontal cortex brain	sample type: reference	NA	Fresh-frozen post-mortem brain tissues.	total RNA	Qiagen RNeasy spin columns with DNase treatment.	Cy3	Samples were amplified and labeled using a custom automated two-cycle version of the MessageAmp II kit from Ambion. Sample amplification, labeling, and microarray processing were performed by the Rosetta Inpharmatics Gene Expression Laboratory in Seattle, Wash.	9606	PFC_128	Homo sapiens	tissue: prefrontal cortex brain	age: 86 yrs	gender: female	disease status: Alzheimer's disease	NA	Fresh-frozen post-mortem brain tissues.	total RNA	Qiagen RNeasy spin columns with DNase treatment.	Cy5	Samples were amplified and labeled using a custom automated two-cycle version of the MessageAmp II kit from Ambion. Sample amplification, labeling, and microarray processing were performed by the Rosetta Inpharmatics Gene Expression Laboratory in Seattle, Wash.	9606	Microarrays were incubated at 40C for 48 hours in a rotating carousel. Hybridizations to custom Agilent microarrays were completed as previously described (Hughes et al. Nat Biotech (2001), 19(4):342-7). Microarrays were washed to remove non-specific hybridized sample. Afterwards, microarrays were dried in an ozone-free nitrogen chamber.	Microarrays were scanned using the Agilent LP2 laser scanner. The scanner output is a Tiff file, which contains the quantitative hybridization data from each individual microarray. The Tiff files were then processed using Rosetta custom feature extraction software.	Dorsolateral prefrontal cortex (DLPFC)	Data were processed using the Rosetta Resolver system. Rosetta's custom feature extraction software performs error modeling before data are loaded into the Resolver system. The Resolver system performs a squeeze operation that combines replicates of the same sequence in an array while applying error weighting. The error weighting consists of adjusting for additive and multiplicative noise. A P-va…	GPL4372	Jun,,Zhu	junzhu_99@yahoo.com	Genetics and Genomic Sciences	Icahn Medical School at Mount Sinai	One Gustave L Levy, Box 1498	New York	NY	10029	USA	NONE	39280	86 yrs	Alzheimer's disease
GSM1423908	PFC_129	GSM1423908	Public on Jul 31 2014	Jul 01 2014	Jul 31 2014	RNA	2	HBTRC_PF_Pool_129	Homo sapiens	tissue: prefrontal cortex brain	sample type: reference	NA	Fresh-frozen post-mortem brain tissues.	total RNA	Qiagen RNeasy spin columns with DNase treatment.	Cy3	Samples were amplified and labeled using a custom automated two-cycle version of the MessageAmp II kit from Ambion. Sample amplification, labeling, and microarray processing were performed by the Rosetta Inpharmatics Gene Expression Laboratory in Seattle, Wash.	9606	PFC_129	Homo sapiens	tissue: prefrontal cortex brain	age: 94 yrs	gender: female	disease status: Alzheimer's disease	NA	Fresh-frozen post-mortem brain tissues.	total RNA	Qiagen RNeasy spin columns with DNase treatment.	Cy5	Samples were amplified and labeled using a custom automated two-cycle version of the MessageAmp II kit from Ambion. Sample amplification, labeling, and microarray processing were performed by the Rosetta Inpharmatics Gene Expression Laboratory in Seattle, Wash.	9606	Microarrays were incubated at 40C for 48 hours in a rotating carousel. Hybridizations to custom Agilent microarrays were completed as previously described (Hughes et al. Nat Biotech (2001), 19(4):342-7). Microarrays were washed to remove non-specific hybridized sample. Afterwards, microarrays were dried in an ozone-free nitrogen chamber.	Microarrays were scanned using the Agilent LP2 laser scanner. The scanner output is a Tiff file, which contains the quantitative hybridization data from each individual microarray. The Tiff files were then processed using Rosetta custom feature extraction software.	Dorsolateral prefrontal cortex (DLPFC)	Data were processed using the Rosetta Resolver system. Rosetta's custom feature extraction software performs error modeling before data are loaded into the Resolver system. The Resolver system performs a squeeze operation that combines replicates of the same sequence in an array while applying error weighting. The error weighting consists of adjusting for additive and multiplicative noise. A P-va…	GPL4372	Jun,,Zhu	junzhu_99@yahoo.com	Genetics and Genomic Sciences	Icahn Medical School at Mount Sinai	One Gustave L Levy, Box 1498	New York	NY	10029	USA	NONE	39280	94 yrs	Alzheimer's disease
GSM1423909	PFC_130	GSM1423909	Public on Jul 31 2014	Jul 01 2014	Jul 31 2014	RNA	2	HBTRC_PF_Pool_130	Homo sapiens	tissue: prefrontal cortex brain	sample type: reference	NA	Fresh-frozen post-mortem brain tissues.	total RNA	Qiagen RNeasy spin columns with DNase treatment.	Cy3	Samples were amplified and labeled using a custom automated two-cycle version of the MessageAmp II kit from Ambion. Sample amplification, labeling, and microarray processing were performed by the Rosetta Inpharmatics Gene Expression Laboratory in Seattle, Wash.	9606	PFC_130	Homo sapiens	tissue: prefrontal cortex brain	age: 85 yrs	gender: male	disease status: Alzheimer's disease	NA	Fresh-frozen post-mortem brain tissues.	total RNA	Qiagen RNeasy spin columns with DNase treatment.	Cy5	Samples were amplified and labeled using a custom automated two-cycle version of the MessageAmp II kit from Ambion. Sample amplification, labeling, and microarray processing were performed by the Rosetta Inpharmatics Gene Expression Laboratory in Seattle, Wash.	9606	Microarrays were incubated at 40C for 48 hours in a rotating carousel. Hybridizations to custom Agilent microarrays were completed as previously described (Hughes et al. Nat Biotech (2001), 19(4):342-7). Microarrays were washed to remove non-specific hybridized sample. Afterwards, microarrays were dried in an ozone-free nitrogen chamber.	Microarrays were scanned using the Agilent LP2 laser scanner. The scanner output is a Tiff file, which contains the quantitative hybridization data from each individual microarray. The Tiff files were then processed using Rosetta custom feature extraction software.	Dorsolateral prefrontal cortex (DLPFC)	Data were processed using the Rosetta Resolver system. Rosetta's custom feature extraction software performs error modeling before data are loaded into the Resolver system. The Resolver system performs a squeeze operation that combines replicates of the same sequence in an array while applying error weighting. The error weighting consists of adjusting for additive and multiplicative noise. A P-va…	GPL4372	Jun,,Zhu	junzhu_99@yahoo.com	Genetics and Genomic Sciences	Icahn Medical School at Mount Sinai	One Gustave L Levy, Box 1498	New York	NY	10029	USA	NONE	39280	85 yrs	Alzheimer's disease
GSM1423910	PFC_131	GSM1423910	Public on Jul 31 2014	Jul 01 2014	Jul 31 2014	RNA	2	HBTRC_PF_Pool_131	Homo sapiens	tissue: prefrontal cortex brain	sample type: reference	NA	Fresh-frozen post-mortem brain tissues.	total RNA	Qiagen RNeasy spin columns with DNase treatment.	Cy3	Samples were amplified and labeled using a custom automated two-cycle version of the MessageAmp II kit from Ambion. Sample amplification, labeling, and microarray processing were performed by the Rosetta Inpharmatics Gene Expression Laboratory in Seattle, Wash.	9606	PFC_131	Homo sapiens	tissue: prefrontal cortex brain	age: 86 yrs	gender: female	disease status: Alzheimer's disease	NA	Fresh-frozen post-mortem brain tissues.	total RNA	Qiagen RNeasy spin columns with DNase treatment.	Cy5	Samples were amplified and labeled using a custom automated two-cycle version of the MessageAmp II kit from Ambion. Sample amplification, labeling, and microarray processing were performed by the Rosetta Inpharmatics Gene Expression Laboratory in Seattle, Wash.	9606	Microarrays were incubated at 40C for 48 hours in a rotating carousel. Hybridizations to custom Agilent microarrays were completed as previously described (Hughes et al. Nat Biotech (2001), 19(4):342-7). Microarrays were washed to remove non-specific hybridized sample. Afterwards, microarrays were dried in an ozone-free nitrogen chamber.	Microarrays were scanned using the Agilent LP2 laser scanner. The scanner output is a Tiff file, which contains the quantitative hybridization data from each individual microarray. The Tiff files were then processed using Rosetta custom feature extraction software.	Dorsolateral prefrontal cortex (DLPFC)	Data were processed using the Rosetta Resolver system. Rosetta's custom feature extraction software performs error modeling before data are loaded into the Resolver system. The Resolver system performs a squeeze operation that combines replicates of the same sequence in an array while applying error weighting. The error weighting consists of adjusting for additive and multiplicative noise. A P-va…	GPL4372	Jun,,Zhu	junzhu_99@yahoo.com	Genetics and Genomic Sciences	Icahn Medical School at Mount Sinai	One Gustave L Levy, Box 1498	New York	NY	10029	USA	NONE	39280	86 yrs	Alzheimer's disease
GSM1423911	PFC_132	GSM1423911	Public on Jul 31 2014	Jul 01 2014	Jul 31 2014	RNA	2	HBTRC_PF_Pool_132	Homo sapiens	tissue: prefrontal cortex brain	sample type: reference	NA	Fresh-frozen post-mortem brain tissues.	total RNA	Qiagen RNeasy spin columns with DNase treatment.	Cy3	Samples were amplified and labeled using a custom automated two-cycle version of the MessageAmp II kit from Ambion. Sample amplification, labeling, and microarray processing were performed by the Rosetta Inpharmatics Gene Expression Laboratory in Seattle, Wash.	9606	PFC_132	Homo sapiens	tissue: prefrontal cortex brain	age: 78 yrs	gender: female	disease status: Alzheimer's disease	NA	Fresh-frozen post-mortem brain tissues.	total RNA	Qiagen RNeasy spin columns with DNase treatment.	Cy5	Samples were amplified and labeled using a custom automated two-cycle version of the MessageAmp II kit from Ambion. Sample amplification, labeling, and microarray processing were performed by the Rosetta Inpharmatics Gene Expression Laboratory in Seattle, Wash.	9606	Microarrays were incubated at 40C for 48 hours in a rotating carousel. Hybridizations to custom Agilent microarrays were completed as previously described (Hughes et al. Nat Biotech (2001), 19(4):342-7). Microarrays were washed to remove non-specific hybridized sample. Afterwards, microarrays were dried in an ozone-free nitrogen chamber.	Microarrays were scanned using the Agilent LP2 laser scanner. The scanner output is a Tiff file, which contains the quantitative hybridization data from each individual microarray. The Tiff files were then processed using Rosetta custom feature extraction software.	Dorsolateral prefrontal cortex (DLPFC)	Data were processed using the Rosetta Resolver system. Rosetta's custom feature extraction software performs error modeling before data are loaded into the Resolver system. The Resolver system performs a squeeze operation that combines replicates of the same sequence in an array while applying error weighting. The error weighting consists of adjusting for additive and multiplicative noise. A P-va…	GPL4372	Jun,,Zhu	junzhu_99@yahoo.com	Genetics and Genomic Sciences	Icahn Medical School at Mount Sinai	One Gustave L Levy, Box 1498	New York	NY	10029	USA	NONE	39280	78 yrs	Alzheimer's disease
GSM1423912	PFC_133	GSM1423912	Public on Jul 31 2014	Jul 01 2014	Jul 31 2014	RNA	2	HBTRC_PF_Pool_133	Homo sapiens	tissue: prefrontal cortex brain	sample type: reference	NA	Fresh-frozen post-mortem brain tissues.	total RNA	Qiagen RNeasy spin columns with DNase treatment.	Cy3	Samples were amplified and labeled using a custom automated two-cycle version of the MessageAmp II kit from Ambion. Sample amplification, labeling, and microarray processing were performed by the Rosetta Inpharmatics Gene Expression Laboratory in Seattle, Wash.	9606	PFC_133	Homo sapiens	tissue: prefrontal cortex brain	age: 61 yrs	gender: male	disease status: Alzheimer's disease	NA	Fresh-frozen post-mortem brain tissues.	total RNA	Qiagen RNeasy spin columns with DNase treatment.	Cy5	Samples were amplified and labeled using a custom automated two-cycle version of the MessageAmp II kit from Ambion. Sample amplification, labeling, and microarray processing were performed by the Rosetta Inpharmatics Gene Expression Laboratory in Seattle, Wash.	9606	Microarrays were incubated at 40C for 48 hours in a rotating carousel. Hybridizations to custom Agilent microarrays were completed as previously described (Hughes et al. Nat Biotech (2001), 19(4):342-7). Microarrays were washed to remove non-specific hybridized sample. Afterwards, microarrays were dried in an ozone-free nitrogen chamber.	Microarrays were scanned using the Agilent LP2 laser scanner. The scanner output is a Tiff file, which contains the quantitative hybridization data from each individual microarray. The Tiff files were then processed using Rosetta custom feature extraction software.	Dorsolateral prefrontal cortex (DLPFC)	Data were processed using the Rosetta Resolver system. Rosetta's custom feature extraction software performs error modeling before data are loaded into the Resolver system. The Resolver system performs a squeeze operation that combines replicates of the same sequence in an array while applying error weighting. The error weighting consists of adjusting for additive and multiplicative noise. A P-va…	GPL4372	Jun,,Zhu	junzhu_99@yahoo.com	Genetics and Genomic Sciences	Icahn Medical School at Mount Sinai	One Gustave L Levy, Box 1498	New York	NY	10029	USA	NONE	39280	61 yrs	Alzheimer's disease
GSM1423913	PFC_134	GSM1423913	Public on Jul 31 2014	Jul 01 2014	Jul 31 2014	RNA	2	HBTRC_PF_Pool_134	Homo sapiens	tissue: prefrontal cortex brain	sample type: reference	NA	Fresh-frozen post-mortem brain tissues.	total RNA	Qiagen RNeasy spin columns with DNase treatment.	Cy3	Samples were amplified and labeled using a custom automated two-cycle version of the MessageAmp II kit from Ambion. Sample amplification, labeling, and microarray processing were performed by the Rosetta Inpharmatics Gene Expression Laboratory in Seattle, Wash.	9606	PFC_134	Homo sapiens	tissue: prefrontal cortex brain	age: 89 yrs	gender: female	disease status: Alzheimer's disease	NA	Fresh-frozen post-mortem brain tissues.	total RNA	Qiagen RNeasy spin columns with DNase treatment.	Cy5	Samples were amplified and labeled using a custom automated two-cycle version of the MessageAmp II kit from Ambion. Sample amplification, labeling, and microarray processing were performed by the Rosetta Inpharmatics Gene Expression Laboratory in Seattle, Wash.	9606	Microarrays were incubated at 40C for 48 hours in a rotating carousel. Hybridizations to custom Agilent microarrays were completed as previously described (Hughes et al. Nat Biotech (2001), 19(4):342-7). Microarrays were washed to remove non-specific hybridized sample. Afterwards, microarrays were dried in an ozone-free nitrogen chamber.	Microarrays were scanned using the Agilent LP2 laser scanner. The scanner output is a Tiff file, which contains the quantitative hybridization data from each individual microarray. The Tiff files were then processed using Rosetta custom feature extraction software.	Dorsolateral prefrontal cortex (DLPFC)	Data were processed using the Rosetta Resolver system. Rosetta's custom feature extraction software performs error modeling before data are loaded into the Resolver system. The Resolver system performs a squeeze operation that combines replicates of the same sequence in an array while applying error weighting. The error weighting consists of adjusting for additive and multiplicative noise. A P-va…	GPL4372	Jun,,Zhu	junzhu_99@yahoo.com	Genetics and Genomic Sciences	Icahn Medical School at Mount Sinai	One Gustave L Levy, Box 1498	New York	NY	10029	USA	NONE	39280	89 yrs	Alzheimer's disease
GSM1423914	PFC_135	GSM1423914	Public on Jul 31 2014	Jul 01 2014	Jul 31 2014	RNA	2	HBTRC_PF_Pool_135	Homo sapiens	tissue: prefrontal cortex brain	sample type: reference	NA	Fresh-frozen post-mortem brain tissues.	total RNA	Qiagen RNeasy spin columns with DNase treatment.	Cy3	Samples were amplified and labeled using a custom automated two-cycle version of the MessageAmp II kit from Ambion. Sample amplification, labeling, and microarray processing were performed by the Rosetta Inpharmatics Gene Expression Laboratory in Seattle, Wash.	9606	PFC_135	Homo sapiens	tissue: prefrontal cortex brain	age: 74 yrs	gender: female	disease status: Alzheimer's disease	NA	Fresh-frozen post-mortem brain tissues.	total RNA	Qiagen RNeasy spin columns with DNase treatment.	Cy5	Samples were amplified and labeled using a custom automated two-cycle version of the MessageAmp II kit from Ambion. Sample amplification, labeling, and microarray processing were performed by the Rosetta Inpharmatics Gene Expression Laboratory in Seattle, Wash.	9606	Microarrays were incubated at 40C for 48 hours in a rotating carousel. Hybridizations to custom Agilent microarrays were completed as previously described (Hughes et al. Nat Biotech (2001), 19(4):342-7). Microarrays were washed to remove non-specific hybridized sample. Afterwards, microarrays were dried in an ozone-free nitrogen chamber.	Microarrays were scanned using the Agilent LP2 laser scanner. The scanner output is a Tiff file, which contains the quantitative hybridization data from each individual microarray. The Tiff files were then processed using Rosetta custom feature extraction software.	Dorsolateral prefrontal cortex (DLPFC)	Data were processed using the Rosetta Resolver system. Rosetta's custom feature extraction software performs error modeling before data are loaded into the Resolver system. The Resolver system performs a squeeze operation that combines replicates of the same sequence in an array while applying error weighting. The error weighting consists of adjusting for additive and multiplicative noise. A P-va…	GPL4372	Jun,,Zhu	junzhu_99@yahoo.com	Genetics and Genomic Sciences	Icahn Medical School at Mount Sinai	One Gustave L Levy, Box 1498	New York	NY	10029	USA	NONE	39280	74 yrs	Alzheimer's disease
GSM1423915	PFC_136	GSM1423915	Public on Jul 31 2014	Jul 01 2014	Jul 31 2014	RNA	2	HBTRC_PF_Pool_136	Homo sapiens	tissue: prefrontal cortex brain	sample type: reference	NA	Fresh-frozen post-mortem brain tissues.	total RNA	Qiagen RNeasy spin columns with DNase treatment.	Cy3	Samples were amplified and labeled using a custom automated two-cycle version of the MessageAmp II kit from Ambion. Sample amplification, labeling, and microarray processing were performed by the Rosetta Inpharmatics Gene Expression Laboratory in Seattle, Wash.	9606	PFC_136	Homo sapiens	tissue: prefrontal cortex brain	age: 86 yrs	gender: female	disease status: Alzheimer's disease	NA	Fresh-frozen post-mortem brain tissues.	total RNA	Qiagen RNeasy spin columns with DNase treatment.	Cy5	Samples were amplified and labeled using a custom automated two-cycle version of the MessageAmp II kit from Ambion. Sample amplification, labeling, and microarray processing were performed by the Rosetta Inpharmatics Gene Expression Laboratory in Seattle, Wash.	9606	Microarrays were incubated at 40C for 48 hours in a rotating carousel. Hybridizations to custom Agilent microarrays were completed as previously described (Hughes et al. Nat Biotech (2001), 19(4):342-7). Microarrays were washed to remove non-specific hybridized sample. Afterwards, microarrays were dried in an ozone-free nitrogen chamber.	Microarrays were scanned using the Agilent LP2 laser scanner. The scanner output is a Tiff file, which contains the quantitative hybridization data from each individual microarray. The Tiff files were then processed using Rosetta custom feature extraction software.	Dorsolateral prefrontal cortex (DLPFC)	Data were processed using the Rosetta Resolver system. Rosetta's custom feature extraction software performs error modeling before data are loaded into the Resolver system. The Resolver system performs a squeeze operation that combines replicates of the same sequence in an array while applying error weighting. The error weighting consists of adjusting for additive and multiplicative noise. A P-va…	GPL4372	Jun,,Zhu	junzhu_99@yahoo.com	Genetics and Genomic Sciences	Icahn Medical School at Mount Sinai	One Gustave L Levy, Box 1498	New York	NY	10029	USA	NONE	39280	86 yrs	Alzheimer's disease
GSM1423916	PFC_137	GSM1423916	Public on Jul 31 2014	Jul 01 2014	Jul 31 2014	RNA	2	HBTRC_PF_Pool_137	Homo sapiens	tissue: prefrontal cortex brain	sample type: reference	NA	Fresh-frozen post-mortem brain tissues.	total RNA	Qiagen RNeasy spin columns with DNase treatment.	Cy3	Samples were amplified and labeled using a custom automated two-cycle version of the MessageAmp II kit from Ambion. Sample amplification, labeling, and microarray processing were performed by the Rosetta Inpharmatics Gene Expression Laboratory in Seattle, Wash.	9606	PFC_137	Homo sapiens	tissue: prefrontal cortex brain	age: 73 yrs	gender: male	disease status: Alzheimer's disease	NA	Fresh-frozen post-mortem brain tissues.	total RNA	Qiagen RNeasy spin columns with DNase treatment.	Cy5	Samples were amplified and labeled using a custom automated two-cycle version of the MessageAmp II kit from Ambion. Sample amplification, labeling, and microarray processing were performed by the Rosetta Inpharmatics Gene Expression Laboratory in Seattle, Wash.	9606	Microarrays were incubated at 40C for 48 hours in a rotating carousel. Hybridizations to custom Agilent microarrays were completed as previously described (Hughes et al. Nat Biotech (2001), 19(4):342-7). Microarrays were washed to remove non-specific hybridized sample. Afterwards, microarrays were dried in an ozone-free nitrogen chamber.	Microarrays were scanned using the Agilent LP2 laser scanner. The scanner output is a Tiff file, which contains the quantitative hybridization data from each individual microarray. The Tiff files were then processed using Rosetta custom feature extraction software.	Dorsolateral prefrontal cortex (DLPFC)	Data were processed using the Rosetta Resolver system. Rosetta's custom feature extraction software performs error modeling before data are loaded into the Resolver system. The Resolver system performs a squeeze operation that combines replicates of the same sequence in an array while applying error weighting. The error weighting consists of adjusting for additive and multiplicative noise. A P-va…	GPL4372	Jun,,Zhu	junzhu_99@yahoo.com	Genetics and Genomic Sciences	Icahn Medical School at Mount Sinai	One Gustave L Levy, Box 1498	New York	NY	10029	USA	NONE	39280	73 yrs	Alzheimer's disease
GSM1423917	PFC_138	GSM1423917	Public on Jul 31 2014	Jul 01 2014	Jul 31 2014	RNA	2	HBTRC_PF_Pool_138	Homo sapiens	tissue: prefrontal cortex brain	sample type: reference	NA	Fresh-frozen post-mortem brain tissues.	total RNA	Qiagen RNeasy spin columns with DNase treatment.	Cy3	Samples were amplified and labeled using a custom automated two-cycle version of the MessageAmp II kit from Ambion. Sample amplification, labeling, and microarray processing were performed by the Rosetta Inpharmatics Gene Expression Laboratory in Seattle, Wash.	9606	PFC_138	Homo sapiens	tissue: prefrontal cortex brain	age: 54 yrs	gender: female	disease status: Alzheimer's disease	NA	Fresh-frozen post-mortem brain tissues.	total RNA	Qiagen RNeasy spin columns with DNase treatment.	Cy5	Samples were amplified and labeled using a custom automated two-cycle version of the MessageAmp II kit from Ambion. Sample amplification, labeling, and microarray processing were performed by the Rosetta Inpharmatics Gene Expression Laboratory in Seattle, Wash.	9606	Microarrays were incubated at 40C for 48 hours in a rotating carousel. Hybridizations to custom Agilent microarrays were completed as previously described (Hughes et al. Nat Biotech (2001), 19(4):342-7). Microarrays were washed to remove non-specific hybridized sample. Afterwards, microarrays were dried in an ozone-free nitrogen chamber.	Microarrays were scanned using the Agilent LP2 laser scanner. The scanner output is a Tiff file, which contains the quantitative hybridization data from each individual microarray. The Tiff files were then processed using Rosetta custom feature extraction software.	Dorsolateral prefrontal cortex (DLPFC)	Data were processed using the Rosetta Resolver system. Rosetta's custom feature extraction software performs error modeling before data are loaded into the Resolver system. The Resolver system performs a squeeze operation that combines replicates of the same sequence in an array while applying error weighting. The error weighting consists of adjusting for additive and multiplicative noise. A P-va…	GPL4372	Jun,,Zhu	junzhu_99@yahoo.com	Genetics and Genomic Sciences	Icahn Medical School at Mount Sinai	One Gustave L Levy, Box 1498	New York	NY	10029	USA	NONE	39280	54 yrs	Alzheimer's disease
GSM1423918	PFC_139	GSM1423918	Public on Jul 31 2014	Jul 01 2014	Jul 31 2014	RNA	2	HBTRC_PF_Pool_139	Homo sapiens	tissue: prefrontal cortex brain	sample type: reference	NA	Fresh-frozen post-mortem brain tissues.	total RNA	Qiagen RNeasy spin columns with DNase treatment.	Cy3	Samples were amplified and labeled using a custom automated two-cycle version of the MessageAmp II kit from Ambion. Sample amplification, labeling, and microarray processing were performed by the Rosetta Inpharmatics Gene Expression Laboratory in Seattle, Wash.	9606	PFC_139	Homo sapiens	tissue: prefrontal cortex brain	age: 73 yrs	gender: female	disease status: Alzheimer's disease	NA	Fresh-frozen post-mortem brain tissues.	total RNA	Qiagen RNeasy spin columns with DNase treatment.	Cy5	Samples were amplified and labeled using a custom automated two-cycle version of the MessageAmp II kit from Ambion. Sample amplification, labeling, and microarray processing were performed by the Rosetta Inpharmatics Gene Expression Laboratory in Seattle, Wash.	9606	Microarrays were incubated at 40C for 48 hours in a rotating carousel. Hybridizations to custom Agilent microarrays were completed as previously described (Hughes et al. Nat Biotech (2001), 19(4):342-7). Microarrays were washed to remove non-specific hybridized sample. Afterwards, microarrays were dried in an ozone-free nitrogen chamber.	Microarrays were scanned using the Agilent LP2 laser scanner. The scanner output is a Tiff file, which contains the quantitative hybridization data from each individual microarray. The Tiff files were then processed using Rosetta custom feature extraction software.	Dorsolateral prefrontal cortex (DLPFC)	Data were processed using the Rosetta Resolver system. Rosetta's custom feature extraction software performs error modeling before data are loaded into the Resolver system. The Resolver system performs a squeeze operation that combines replicates of the same sequence in an array while applying error weighting. The error weighting consists of adjusting for additive and multiplicative noise. A P-va…	GPL4372	Jun,,Zhu	junzhu_99@yahoo.com	Genetics and Genomic Sciences	Icahn Medical School at Mount Sinai	One Gustave L Levy, Box 1498	New York	NY	10029	USA	NONE	39280	73 yrs	Alzheimer's disease
GSM1423919	PFC_140	GSM1423919	Public on Jul 31 2014	Jul 01 2014	Jul 31 2014	RNA	2	HBTRC_PF_Pool_140	Homo sapiens	tissue: prefrontal cortex brain	sample type: reference	NA	Fresh-frozen post-mortem brain tissues.	total RNA	Qiagen RNeasy spin columns with DNase treatment.	Cy3	Samples were amplified and labeled using a custom automated two-cycle version of the MessageAmp II kit from Ambion. Sample amplification, labeling, and microarray processing were performed by the Rosetta Inpharmatics Gene Expression Laboratory in Seattle, Wash.	9606	PFC_140	Homo sapiens	tissue: prefrontal cortex brain	age: 79 yrs	gender: male	disease status: Alzheimer's disease	NA	Fresh-frozen post-mortem brain tissues.	total RNA	Qiagen RNeasy spin columns with DNase treatment.	Cy5	Samples were amplified and labeled using a custom automated two-cycle version of the MessageAmp II kit from Ambion. Sample amplification, labeling, and microarray processing were performed by the Rosetta Inpharmatics Gene Expression Laboratory in Seattle, Wash.	9606	Microarrays were incubated at 40C for 48 hours in a rotating carousel. Hybridizations to custom Agilent microarrays were completed as previously described (Hughes et al. Nat Biotech (2001), 19(4):342-7). Microarrays were washed to remove non-specific hybridized sample. Afterwards, microarrays were dried in an ozone-free nitrogen chamber.	Microarrays were scanned using the Agilent LP2 laser scanner. The scanner output is a Tiff file, which contains the quantitative hybridization data from each individual microarray. The Tiff files were then processed using Rosetta custom feature extraction software.	Dorsolateral prefrontal cortex (DLPFC)	Data were processed using the Rosetta Resolver system. Rosetta's custom feature extraction software performs error modeling before data are loaded into the Resolver system. The Resolver system performs a squeeze operation that combines replicates of the same sequence in an array while applying error weighting. The error weighting consists of adjusting for additive and multiplicative noise. A P-va…	GPL4372	Jun,,Zhu	junzhu_99@yahoo.com	Genetics and Genomic Sciences	Icahn Medical School at Mount Sinai	One Gustave L Levy, Box 1498	New York	NY	10029	USA	NONE	39280	79 yrs	Alzheimer's disease
GSM1423920	PFC_141	GSM1423920	Public on Jul 31 2014	Jul 01 2014	Jul 31 2014	RNA	2	HBTRC_PF_Pool_141	Homo sapiens	tissue: prefrontal cortex brain	sample type: reference	NA	Fresh-frozen post-mortem brain tissues.	total RNA	Qiagen RNeasy spin columns with DNase treatment.	Cy3	Samples were amplified and labeled using a custom automated two-cycle version of the MessageAmp II kit from Ambion. Sample amplification, labeling, and microarray processing were performed by the Rosetta Inpharmatics Gene Expression Laboratory in Seattle, Wash.	9606	PFC_141	Homo sapiens	tissue: prefrontal cortex brain	age: 84 yrs	gender: female	disease status: Alzheimer's disease	NA	Fresh-frozen post-mortem brain tissues.	total RNA	Qiagen RNeasy spin columns with DNase treatment.	Cy5	Samples were amplified and labeled using a custom automated two-cycle version of the MessageAmp II kit from Ambion. Sample amplification, labeling, and microarray processing were performed by the Rosetta Inpharmatics Gene Expression Laboratory in Seattle, Wash.	9606	Microarrays were incubated at 40C for 48 hours in a rotating carousel. Hybridizations to custom Agilent microarrays were completed as previously described (Hughes et al. Nat Biotech (2001), 19(4):342-7). Microarrays were washed to remove non-specific hybridized sample. Afterwards, microarrays were dried in an ozone-free nitrogen chamber.	Microarrays were scanned using the Agilent LP2 laser scanner. The scanner output is a Tiff file, which contains the quantitative hybridization data from each individual microarray. The Tiff files were then processed using Rosetta custom feature extraction software.	Dorsolateral prefrontal cortex (DLPFC)	Data were processed using the Rosetta Resolver system. Rosetta's custom feature extraction software performs error modeling before data are loaded into the Resolver system. The Resolver system performs a squeeze operation that combines replicates of the same sequence in an array while applying error weighting. The error weighting consists of adjusting for additive and multiplicative noise. A P-va…	GPL4372	Jun,,Zhu	junzhu_99@yahoo.com	Genetics and Genomic Sciences	Icahn Medical School at Mount Sinai	One Gustave L Levy, Box 1498	New York	NY	10029	USA	NONE	39280	84 yrs	Alzheimer's disease
GSM1423921	PFC_142	GSM1423921	Public on Jul 31 2014	Jul 01 2014	Jul 31 2014	RNA	2	HBTRC_PF_Pool_142	Homo sapiens	tissue: prefrontal cortex brain	sample type: reference	NA	Fresh-frozen post-mortem brain tissues.	total RNA	Qiagen RNeasy spin columns with DNase treatment.	Cy3	Samples were amplified and labeled using a custom automated two-cycle version of the MessageAmp II kit from Ambion. Sample amplification, labeling, and microarray processing were performed by the Rosetta Inpharmatics Gene Expression Laboratory in Seattle, Wash.	9606	PFC_142	Homo sapiens	tissue: prefrontal cortex brain	age: 83 yrs	gender: female	disease status: Alzheimer's disease	NA	Fresh-frozen post-mortem brain tissues.	total RNA	Qiagen RNeasy spin columns with DNase treatment.	Cy5	Samples were amplified and labeled using a custom automated two-cycle version of the MessageAmp II kit from Ambion. Sample amplification, labeling, and microarray processing were performed by the Rosetta Inpharmatics Gene Expression Laboratory in Seattle, Wash.	9606	Microarrays were incubated at 40C for 48 hours in a rotating carousel. Hybridizations to custom Agilent microarrays were completed as previously described (Hughes et al. Nat Biotech (2001), 19(4):342-7). Microarrays were washed to remove non-specific hybridized sample. Afterwards, microarrays were dried in an ozone-free nitrogen chamber.	Microarrays were scanned using the Agilent LP2 laser scanner. The scanner output is a Tiff file, which contains the quantitative hybridization data from each individual microarray. The Tiff files were then processed using Rosetta custom feature extraction software.	Dorsolateral prefrontal cortex (DLPFC)	Data were processed using the Rosetta Resolver system. Rosetta's custom feature extraction software performs error modeling before data are loaded into the Resolver system. The Resolver system performs a squeeze operation that combines replicates of the same sequence in an array while applying error weighting. The error weighting consists of adjusting for additive and multiplicative noise. A P-va…	GPL4372	Jun,,Zhu	junzhu_99@yahoo.com	Genetics and Genomic Sciences	Icahn Medical School at Mount Sinai	One Gustave L Levy, Box 1498	New York	NY	10029	USA	NONE	39280	83 yrs	Alzheimer's disease
GSM1423922	PFC_143	GSM1423922	Public on Jul 31 2014	Jul 01 2014	Jul 31 2014	RNA	2	HBTRC_PF_Pool_143	Homo sapiens	tissue: prefrontal cortex brain	sample type: reference	NA	Fresh-frozen post-mortem brain tissues.	total RNA	Qiagen RNeasy spin columns with DNase treatment.	Cy3	Samples were amplified and labeled using a custom automated two-cycle version of the MessageAmp II kit from Ambion. Sample amplification, labeling, and microarray processing were performed by the Rosetta Inpharmatics Gene Expression Laboratory in Seattle, Wash.	9606	PFC_143	Homo sapiens	tissue: prefrontal cortex brain	age: 75 yrs	gender: female	disease status: Alzheimer's disease	NA	Fresh-frozen post-mortem brain tissues.	total RNA	Qiagen RNeasy spin columns with DNase treatment.	Cy5	Samples were amplified and labeled using a custom automated two-cycle version of the MessageAmp II kit from Ambion. Sample amplification, labeling, and microarray processing were performed by the Rosetta Inpharmatics Gene Expression Laboratory in Seattle, Wash.	9606	Microarrays were incubated at 40C for 48 hours in a rotating carousel. Hybridizations to custom Agilent microarrays were completed as previously described (Hughes et al. Nat Biotech (2001), 19(4):342-7). Microarrays were washed to remove non-specific hybridized sample. Afterwards, microarrays were dried in an ozone-free nitrogen chamber.	Microarrays were scanned using the Agilent LP2 laser scanner. The scanner output is a Tiff file, which contains the quantitative hybridization data from each individual microarray. The Tiff files were then processed using Rosetta custom feature extraction software.	Dorsolateral prefrontal cortex (DLPFC)	Data were processed using the Rosetta Resolver system. Rosetta's custom feature extraction software performs error modeling before data are loaded into the Resolver system. The Resolver system performs a squeeze operation that combines replicates of the same sequence in an array while applying error weighting. The error weighting consists of adjusting for additive and multiplicative noise. A P-va…	GPL4372	Jun,,Zhu	junzhu_99@yahoo.com	Genetics and Genomic Sciences	Icahn Medical School at Mount Sinai	One Gustave L Levy, Box 1498	New York	NY	10029	USA	NONE	39280	75 yrs	Alzheimer's disease
GSM1423923	PFC_144	GSM1423923	Public on Jul 31 2014	Jul 01 2014	Jul 31 2014	RNA	2	HBTRC_PF_Pool_144	Homo sapiens	tissue: prefrontal cortex brain	sample type: reference	NA	Fresh-frozen post-mortem brain tissues.	total RNA	Qiagen RNeasy spin columns with DNase treatment.	Cy3	Samples were amplified and labeled using a custom automated two-cycle version of the MessageAmp II kit from Ambion. Sample amplification, labeling, and microarray processing were performed by the Rosetta Inpharmatics Gene Expression Laboratory in Seattle, Wash.	9606	PFC_144	Homo sapiens	tissue: prefrontal cortex brain	age: 82 yrs	gender: male	disease status: Alzheimer's disease	NA	Fresh-frozen post-mortem brain tissues.	total RNA	Qiagen RNeasy spin columns with DNase treatment.	Cy5	Samples were amplified and labeled using a custom automated two-cycle version of the MessageAmp II kit from Ambion. Sample amplification, labeling, and microarray processing were performed by the Rosetta Inpharmatics Gene Expression Laboratory in Seattle, Wash.	9606	Microarrays were incubated at 40C for 48 hours in a rotating carousel. Hybridizations to custom Agilent microarrays were completed as previously described (Hughes et al. Nat Biotech (2001), 19(4):342-7). Microarrays were washed to remove non-specific hybridized sample. Afterwards, microarrays were dried in an ozone-free nitrogen chamber.	Microarrays were scanned using the Agilent LP2 laser scanner. The scanner output is a Tiff file, which contains the quantitative hybridization data from each individual microarray. The Tiff files were then processed using Rosetta custom feature extraction software.	Dorsolateral prefrontal cortex (DLPFC)	Data were processed using the Rosetta Resolver system. Rosetta's custom feature extraction software performs error modeling before data are loaded into the Resolver system. The Resolver system performs a squeeze operation that combines replicates of the same sequence in an array while applying error weighting. The error weighting consists of adjusting for additive and multiplicative noise. A P-va…	GPL4372	Jun,,Zhu	junzhu_99@yahoo.com	Genetics and Genomic Sciences	Icahn Medical School at Mount Sinai	One Gustave L Levy, Box 1498	New York	NY	10029	USA	NONE	39280	82 yrs	Alzheimer's disease
GSM1423924	PFC_145	GSM1423924	Public on Jul 31 2014	Jul 01 2014	Jul 31 2014	RNA	2	HBTRC_PF_Pool_145	Homo sapiens	tissue: prefrontal cortex brain	sample type: reference	NA	Fresh-frozen post-mortem brain tissues.	total RNA	Qiagen RNeasy spin columns with DNase treatment.	Cy3	Samples were amplified and labeled using a custom automated two-cycle version of the MessageAmp II kit from Ambion. Sample amplification, labeling, and microarray processing were performed by the Rosetta Inpharmatics Gene Expression Laboratory in Seattle, Wash.	9606	PFC_145	Homo sapiens	tissue: prefrontal cortex brain	age: 86 yrs	gender: male	disease status: Alzheimer's disease	NA	Fresh-frozen post-mortem brain tissues.	total RNA	Qiagen RNeasy spin columns with DNase treatment.	Cy5	Samples were amplified and labeled using a custom automated two-cycle version of the MessageAmp II kit from Ambion. Sample amplification, labeling, and microarray processing were performed by the Rosetta Inpharmatics Gene Expression Laboratory in Seattle, Wash.	9606	Microarrays were incubated at 40C for 48 hours in a rotating carousel. Hybridizations to custom Agilent microarrays were completed as previously described (Hughes et al. Nat Biotech (2001), 19(4):342-7). Microarrays were washed to remove non-specific hybridized sample. Afterwards, microarrays were dried in an ozone-free nitrogen chamber.	Microarrays were scanned using the Agilent LP2 laser scanner. The scanner output is a Tiff file, which contains the quantitative hybridization data from each individual microarray. The Tiff files were then processed using Rosetta custom feature extraction software.	Dorsolateral prefrontal cortex (DLPFC)	Data were processed using the Rosetta Resolver system. Rosetta's custom feature extraction software performs error modeling before data are loaded into the Resolver system. The Resolver system performs a squeeze operation that combines replicates of the same sequence in an array while applying error weighting. The error weighting consists of adjusting for additive and multiplicative noise. A P-va…	GPL4372	Jun,,Zhu	junzhu_99@yahoo.com	Genetics and Genomic Sciences	Icahn Medical School at Mount Sinai	One Gustave L Levy, Box 1498	New York	NY	10029	USA	NONE	39280	86 yrs	Alzheimer's disease
GSM1423925	PFC_146	GSM1423925	Public on Jul 31 2014	Jul 01 2014	Jul 31 2014	RNA	2	HBTRC_PF_Pool_146	Homo sapiens	tissue: prefrontal cortex brain	sample type: reference	NA	Fresh-frozen post-mortem brain tissues.	total RNA	Qiagen RNeasy spin columns with DNase treatment.	Cy3	Samples were amplified and labeled using a custom automated two-cycle version of the MessageAmp II kit from Ambion. Sample amplification, labeling, and microarray processing were performed by the Rosetta Inpharmatics Gene Expression Laboratory in Seattle, Wash.	9606	PFC_146	Homo sapiens	tissue: prefrontal cortex brain	age: 75 yrs	gender: male	disease status: Alzheimer's disease	NA	Fresh-frozen post-mortem brain tissues.	total RNA	Qiagen RNeasy spin columns with DNase treatment.	Cy5	Samples were amplified and labeled using a custom automated two-cycle version of the MessageAmp II kit from Ambion. Sample amplification, labeling, and microarray processing were performed by the Rosetta Inpharmatics Gene Expression Laboratory in Seattle, Wash.	9606	Microarrays were incubated at 40C for 48 hours in a rotating carousel. Hybridizations to custom Agilent microarrays were completed as previously described (Hughes et al. Nat Biotech (2001), 19(4):342-7). Microarrays were washed to remove non-specific hybridized sample. Afterwards, microarrays were dried in an ozone-free nitrogen chamber.	Microarrays were scanned using the Agilent LP2 laser scanner. The scanner output is a Tiff file, which contains the quantitative hybridization data from each individual microarray. The Tiff files were then processed using Rosetta custom feature extraction software.	Dorsolateral prefrontal cortex (DLPFC)	Data were processed using the Rosetta Resolver system. Rosetta's custom feature extraction software performs error modeling before data are loaded into the Resolver system. The Resolver system performs a squeeze operation that combines replicates of the same sequence in an array while applying error weighting. The error weighting consists of adjusting for additive and multiplicative noise. A P-va…	GPL4372	Jun,,Zhu	junzhu_99@yahoo.com	Genetics and Genomic Sciences	Icahn Medical School at Mount Sinai	One Gustave L Levy, Box 1498	New York	NY	10029	USA	NONE	39280	75 yrs	Alzheimer's disease
GSM1423926	PFC_147	GSM1423926	Public on Jul 31 2014	Jul 01 2014	Jul 31 2014	RNA	2	HBTRC_PF_Pool_147	Homo sapiens	tissue: prefrontal cortex brain	sample type: reference	NA	Fresh-frozen post-mortem brain tissues.	total RNA	Qiagen RNeasy spin columns with DNase treatment.	Cy3	Samples were amplified and labeled using a custom automated two-cycle version of the MessageAmp II kit from Ambion. Sample amplification, labeling, and microarray processing were performed by the Rosetta Inpharmatics Gene Expression Laboratory in Seattle, Wash.	9606	PFC_147	Homo sapiens	tissue: prefrontal cortex brain	age: 54 yrs	gender: female	disease status: Alzheimer's disease	NA	Fresh-frozen post-mortem brain tissues.	total RNA	Qiagen RNeasy spin columns with DNase treatment.	Cy5	Samples were amplified and labeled using a custom automated two-cycle version of the MessageAmp II kit from Ambion. Sample amplification, labeling, and microarray processing were performed by the Rosetta Inpharmatics Gene Expression Laboratory in Seattle, Wash.	9606	Microarrays were incubated at 40C for 48 hours in a rotating carousel. Hybridizations to custom Agilent microarrays were completed as previously described (Hughes et al. Nat Biotech (2001), 19(4):342-7). Microarrays were washed to remove non-specific hybridized sample. Afterwards, microarrays were dried in an ozone-free nitrogen chamber.	Microarrays were scanned using the Agilent LP2 laser scanner. The scanner output is a Tiff file, which contains the quantitative hybridization data from each individual microarray. The Tiff files were then processed using Rosetta custom feature extraction software.	Dorsolateral prefrontal cortex (DLPFC)	Data were processed using the Rosetta Resolver system. Rosetta's custom feature extraction software performs error modeling before data are loaded into the Resolver system. The Resolver system performs a squeeze operation that combines replicates of the same sequence in an array while applying error weighting. The error weighting consists of adjusting for additive and multiplicative noise. A P-va…	GPL4372	Jun,,Zhu	junzhu_99@yahoo.com	Genetics and Genomic Sciences	Icahn Medical School at Mount Sinai	One Gustave L Levy, Box 1498	New York	NY	10029	USA	NONE	39280	54 yrs	Alzheimer's disease
GSM1423927	PFC_148	GSM1423927	Public on Jul 31 2014	Jul 01 2014	Jul 31 2014	RNA	2	HBTRC_PF_Pool_148	Homo sapiens	tissue: prefrontal cortex brain	sample type: reference	NA	Fresh-frozen post-mortem brain tissues.	total RNA	Qiagen RNeasy spin columns with DNase treatment.	Cy3	Samples were amplified and labeled using a custom automated two-cycle version of the MessageAmp II kit from Ambion. Sample amplification, labeling, and microarray processing were performed by the Rosetta Inpharmatics Gene Expression Laboratory in Seattle, Wash.	9606	PFC_148	Homo sapiens	tissue: prefrontal cortex brain	age: 87 yrs	gender: female	disease status: Alzheimer's disease	NA	Fresh-frozen post-mortem brain tissues.	total RNA	Qiagen RNeasy spin columns with DNase treatment.	Cy5	Samples were amplified and labeled using a custom automated two-cycle version of the MessageAmp II kit from Ambion. Sample amplification, labeling, and microarray processing were performed by the Rosetta Inpharmatics Gene Expression Laboratory in Seattle, Wash.	9606	Microarrays were incubated at 40C for 48 hours in a rotating carousel. Hybridizations to custom Agilent microarrays were completed as previously described (Hughes et al. Nat Biotech (2001), 19(4):342-7). Microarrays were washed to remove non-specific hybridized sample. Afterwards, microarrays were dried in an ozone-free nitrogen chamber.	Microarrays were scanned using the Agilent LP2 laser scanner. The scanner output is a Tiff file, which contains the quantitative hybridization data from each individual microarray. The Tiff files were then processed using Rosetta custom feature extraction software.	Dorsolateral prefrontal cortex (DLPFC)	Data were processed using the Rosetta Resolver system. Rosetta's custom feature extraction software performs error modeling before data are loaded into the Resolver system. The Resolver system performs a squeeze operation that combines replicates of the same sequence in an array while applying error weighting. The error weighting consists of adjusting for additive and multiplicative noise. A P-va…	GPL4372	Jun,,Zhu	junzhu_99@yahoo.com	Genetics and Genomic Sciences	Icahn Medical School at Mount Sinai	One Gustave L Levy, Box 1498	New York	NY	10029	USA	NONE	39280	87 yrs	Alzheimer's disease
GSM1423928	PFC_149	GSM1423928	Public on Jul 31 2014	Jul 01 2014	Jul 31 2014	RNA	2	HBTRC_PF_Pool_149	Homo sapiens	tissue: prefrontal cortex brain	sample type: reference	NA	Fresh-frozen post-mortem brain tissues.	total RNA	Qiagen RNeasy spin columns with DNase treatment.	Cy3	Samples were amplified and labeled using a custom automated two-cycle version of the MessageAmp II kit from Ambion. Sample amplification, labeling, and microarray processing were performed by the Rosetta Inpharmatics Gene Expression Laboratory in Seattle, Wash.	9606	PFC_149	Homo sapiens	tissue: prefrontal cortex brain	age: 75 yrs	gender: female	disease status: Alzheimer's disease	NA	Fresh-frozen post-mortem brain tissues.	total RNA	Qiagen RNeasy spin columns with DNase treatment.	Cy5	Samples were amplified and labeled using a custom automated two-cycle version of the MessageAmp II kit from Ambion. Sample amplification, labeling, and microarray processing were performed by the Rosetta Inpharmatics Gene Expression Laboratory in Seattle, Wash.	9606	Microarrays were incubated at 40C for 48 hours in a rotating carousel. Hybridizations to custom Agilent microarrays were completed as previously described (Hughes et al. Nat Biotech (2001), 19(4):342-7). Microarrays were washed to remove non-specific hybridized sample. Afterwards, microarrays were dried in an ozone-free nitrogen chamber.	Microarrays were scanned using the Agilent LP2 laser scanner. The scanner output is a Tiff file, which contains the quantitative hybridization data from each individual microarray. The Tiff files were then processed using Rosetta custom feature extraction software.	Dorsolateral prefrontal cortex (DLPFC)	Data were processed using the Rosetta Resolver system. Rosetta's custom feature extraction software performs error modeling before data are loaded into the Resolver system. The Resolver system performs a squeeze operation that combines replicates of the same sequence in an array while applying error weighting. The error weighting consists of adjusting for additive and multiplicative noise. A P-va…	GPL4372	Jun,,Zhu	junzhu_99@yahoo.com	Genetics and Genomic Sciences	Icahn Medical School at Mount Sinai	One Gustave L Levy, Box 1498	New York	NY	10029	USA	NONE	39280	75 yrs	Alzheimer's disease
GSM1423929	PFC_150	GSM1423929	Public on Jul 31 2014	Jul 01 2014	Jul 31 2014	RNA	2	HBTRC_PF_Pool_150	Homo sapiens	tissue: prefrontal cortex brain	sample type: reference	NA	Fresh-frozen post-mortem brain tissues.	total RNA	Qiagen RNeasy spin columns with DNase treatment.	Cy3	Samples were amplified and labeled using a custom automated two-cycle version of the MessageAmp II kit from Ambion. Sample amplification, labeling, and microarray processing were performed by the Rosetta Inpharmatics Gene Expression Laboratory in Seattle, Wash.	9606	PFC_150	Homo sapiens	tissue: prefrontal cortex brain	age: 75 yrs	gender: female	disease status: Alzheimer's disease	NA	Fresh-frozen post-mortem brain tissues.	total RNA	Qiagen RNeasy spin columns with DNase treatment.	Cy5	Samples were amplified and labeled using a custom automated two-cycle version of the MessageAmp II kit from Ambion. Sample amplification, labeling, and microarray processing were performed by the Rosetta Inpharmatics Gene Expression Laboratory in Seattle, Wash.	9606	Microarrays were incubated at 40C for 48 hours in a rotating carousel. Hybridizations to custom Agilent microarrays were completed as previously described (Hughes et al. Nat Biotech (2001), 19(4):342-7). Microarrays were washed to remove non-specific hybridized sample. Afterwards, microarrays were dried in an ozone-free nitrogen chamber.	Microarrays were scanned using the Agilent LP2 laser scanner. The scanner output is a Tiff file, which contains the quantitative hybridization data from each individual microarray. The Tiff files were then processed using Rosetta custom feature extraction software.	Dorsolateral prefrontal cortex (DLPFC)	Data were processed using the Rosetta Resolver system. Rosetta's custom feature extraction software performs error modeling before data are loaded into the Resolver system. The Resolver system performs a squeeze operation that combines replicates of the same sequence in an array while applying error weighting. The error weighting consists of adjusting for additive and multiplicative noise. A P-va…	GPL4372	Jun,,Zhu	junzhu_99@yahoo.com	Genetics and Genomic Sciences	Icahn Medical School at Mount Sinai	One Gustave L Levy, Box 1498	New York	NY	10029	USA	NONE	39280	75 yrs	Alzheimer's disease
GSM1423930	PFC_151	GSM1423930	Public on Jul 31 2014	Jul 01 2014	Jul 31 2014	RNA	2	HBTRC_PF_Pool_151	Homo sapiens	tissue: prefrontal cortex brain	sample type: reference	NA	Fresh-frozen post-mortem brain tissues.	total RNA	Qiagen RNeasy spin columns with DNase treatment.	Cy3	Samples were amplified and labeled using a custom automated two-cycle version of the MessageAmp II kit from Ambion. Sample amplification, labeling, and microarray processing were performed by the Rosetta Inpharmatics Gene Expression Laboratory in Seattle, Wash.	9606	PFC_151	Homo sapiens	tissue: prefrontal cortex brain	age: 76 yrs	gender: male	disease status: Alzheimer's disease	NA	Fresh-frozen post-mortem brain tissues.	total RNA	Qiagen RNeasy spin columns with DNase treatment.	Cy5	Samples were amplified and labeled using a custom automated two-cycle version of the MessageAmp II kit from Ambion. Sample amplification, labeling, and microarray processing were performed by the Rosetta Inpharmatics Gene Expression Laboratory in Seattle, Wash.	9606	Microarrays were incubated at 40C for 48 hours in a rotating carousel. Hybridizations to custom Agilent microarrays were completed as previously described (Hughes et al. Nat Biotech (2001), 19(4):342-7). Microarrays were washed to remove non-specific hybridized sample. Afterwards, microarrays were dried in an ozone-free nitrogen chamber.	Microarrays were scanned using the Agilent LP2 laser scanner. The scanner output is a Tiff file, which contains the quantitative hybridization data from each individual microarray. The Tiff files were then processed using Rosetta custom feature extraction software.	Dorsolateral prefrontal cortex (DLPFC)	Data were processed using the Rosetta Resolver system. Rosetta's custom feature extraction software performs error modeling before data are loaded into the Resolver system. The Resolver system performs a squeeze operation that combines replicates of the same sequence in an array while applying error weighting. The error weighting consists of adjusting for additive and multiplicative noise. A P-va…	GPL4372	Jun,,Zhu	junzhu_99@yahoo.com	Genetics and Genomic Sciences	Icahn Medical School at Mount Sinai	One Gustave L Levy, Box 1498	New York	NY	10029	USA	NONE	39280	76 yrs	Alzheimer's disease
GSM1423931	PFC_152	GSM1423931	Public on Jul 31 2014	Jul 01 2014	Jul 31 2014	RNA	2	HBTRC_PF_Pool_152	Homo sapiens	tissue: prefrontal cortex brain	sample type: reference	NA	Fresh-frozen post-mortem brain tissues.	total RNA	Qiagen RNeasy spin columns with DNase treatment.	Cy3	Samples were amplified and labeled using a custom automated two-cycle version of the MessageAmp II kit from Ambion. Sample amplification, labeling, and microarray processing were performed by the Rosetta Inpharmatics Gene Expression Laboratory in Seattle, Wash.	9606	PFC_152	Homo sapiens	tissue: prefrontal cortex brain	age: 62 yrs	gender: female	disease status: Alzheimer's disease	NA	Fresh-frozen post-mortem brain tissues.	total RNA	Qiagen RNeasy spin columns with DNase treatment.	Cy5	Samples were amplified and labeled using a custom automated two-cycle version of the MessageAmp II kit from Ambion. Sample amplification, labeling, and microarray processing were performed by the Rosetta Inpharmatics Gene Expression Laboratory in Seattle, Wash.	9606	Microarrays were incubated at 40C for 48 hours in a rotating carousel. Hybridizations to custom Agilent microarrays were completed as previously described (Hughes et al. Nat Biotech (2001), 19(4):342-7). Microarrays were washed to remove non-specific hybridized sample. Afterwards, microarrays were dried in an ozone-free nitrogen chamber.	Microarrays were scanned using the Agilent LP2 laser scanner. The scanner output is a Tiff file, which contains the quantitative hybridization data from each individual microarray. The Tiff files were then processed using Rosetta custom feature extraction software.	Dorsolateral prefrontal cortex (DLPFC)	Data were processed using the Rosetta Resolver system. Rosetta's custom feature extraction software performs error modeling before data are loaded into the Resolver system. The Resolver system performs a squeeze operation that combines replicates of the same sequence in an array while applying error weighting. The error weighting consists of adjusting for additive and multiplicative noise. A P-va…	GPL4372	Jun,,Zhu	junzhu_99@yahoo.com	Genetics and Genomic Sciences	Icahn Medical School at Mount Sinai	One Gustave L Levy, Box 1498	New York	NY	10029	USA	NONE	39280	62 yrs	Alzheimer's disease
GSM1423932	PFC_153	GSM1423932	Public on Jul 31 2014	Jul 01 2014	Jul 31 2014	RNA	2	HBTRC_PF_Pool_153	Homo sapiens	tissue: prefrontal cortex brain	sample type: reference	NA	Fresh-frozen post-mortem brain tissues.	total RNA	Qiagen RNeasy spin columns with DNase treatment.	Cy3	Samples were amplified and labeled using a custom automated two-cycle version of the MessageAmp II kit from Ambion. Sample amplification, labeling, and microarray processing were performed by the Rosetta Inpharmatics Gene Expression Laboratory in Seattle, Wash.	9606	PFC_153	Homo sapiens	tissue: prefrontal cortex brain	age: 67 yrs	gender: male	disease status: Alzheimer's disease	NA	Fresh-frozen post-mortem brain tissues.	total RNA	Qiagen RNeasy spin columns with DNase treatment.	Cy5	Samples were amplified and labeled using a custom automated two-cycle version of the MessageAmp II kit from Ambion. Sample amplification, labeling, and microarray processing were performed by the Rosetta Inpharmatics Gene Expression Laboratory in Seattle, Wash.	9606	Microarrays were incubated at 40C for 48 hours in a rotating carousel. Hybridizations to custom Agilent microarrays were completed as previously described (Hughes et al. Nat Biotech (2001), 19(4):342-7). Microarrays were washed to remove non-specific hybridized sample. Afterwards, microarrays were dried in an ozone-free nitrogen chamber.	Microarrays were scanned using the Agilent LP2 laser scanner. The scanner output is a Tiff file, which contains the quantitative hybridization data from each individual microarray. The Tiff files were then processed using Rosetta custom feature extraction software.	Dorsolateral prefrontal cortex (DLPFC)	Data were processed using the Rosetta Resolver system. Rosetta's custom feature extraction software performs error modeling before data are loaded into the Resolver system. The Resolver system performs a squeeze operation that combines replicates of the same sequence in an array while applying error weighting. The error weighting consists of adjusting for additive and multiplicative noise. A P-va…	GPL4372	Jun,,Zhu	junzhu_99@yahoo.com	Genetics and Genomic Sciences	Icahn Medical School at Mount Sinai	One Gustave L Levy, Box 1498	New York	NY	10029	USA	NONE	39280	67 yrs	Alzheimer's disease
GSM1423933	PFC_154	GSM1423933	Public on Jul 31 2014	Jul 01 2014	Jul 31 2014	RNA	2	HBTRC_PF_Pool_154	Homo sapiens	tissue: prefrontal cortex brain	sample type: reference	NA	Fresh-frozen post-mortem brain tissues.	total RNA	Qiagen RNeasy spin columns with DNase treatment.	Cy3	Samples were amplified and labeled using a custom automated two-cycle version of the MessageAmp II kit from Ambion. Sample amplification, labeling, and microarray processing were performed by the Rosetta Inpharmatics Gene Expression Laboratory in Seattle, Wash.	9606	PFC_154	Homo sapiens	tissue: prefrontal cortex brain	age: 82 yrs	gender: female	disease status: Alzheimer's disease	NA	Fresh-frozen post-mortem brain tissues.	total RNA	Qiagen RNeasy spin columns with DNase treatment.	Cy5	Samples were amplified and labeled using a custom automated two-cycle version of the MessageAmp II kit from Ambion. Sample amplification, labeling, and microarray processing were performed by the Rosetta Inpharmatics Gene Expression Laboratory in Seattle, Wash.	9606	Microarrays were incubated at 40C for 48 hours in a rotating carousel. Hybridizations to custom Agilent microarrays were completed as previously described (Hughes et al. Nat Biotech (2001), 19(4):342-7). Microarrays were washed to remove non-specific hybridized sample. Afterwards, microarrays were dried in an ozone-free nitrogen chamber.	Microarrays were scanned using the Agilent LP2 laser scanner. The scanner output is a Tiff file, which contains the quantitative hybridization data from each individual microarray. The Tiff files were then processed using Rosetta custom feature extraction software.	Dorsolateral prefrontal cortex (DLPFC)	Data were processed using the Rosetta Resolver system. Rosetta's custom feature extraction software performs error modeling before data are loaded into the Resolver system. The Resolver system performs a squeeze operation that combines replicates of the same sequence in an array while applying error weighting. The error weighting consists of adjusting for additive and multiplicative noise. A P-va…	GPL4372	Jun,,Zhu	junzhu_99@yahoo.com	Genetics and Genomic Sciences	Icahn Medical School at Mount Sinai	One Gustave L Levy, Box 1498	New York	NY	10029	USA	NONE	39280	82 yrs	Alzheimer's disease
GSM1423934	PFC_155	GSM1423934	Public on Jul 31 2014	Jul 01 2014	Jul 31 2014	RNA	2	HBTRC_PF_Pool_155	Homo sapiens	tissue: prefrontal cortex brain	sample type: reference	NA	Fresh-frozen post-mortem brain tissues.	total RNA	Qiagen RNeasy spin columns with DNase treatment.	Cy3	Samples were amplified and labeled using a custom automated two-cycle version of the MessageAmp II kit from Ambion. Sample amplification, labeling, and microarray processing were performed by the Rosetta Inpharmatics Gene Expression Laboratory in Seattle, Wash.	9606	PFC_155	Homo sapiens	tissue: prefrontal cortex brain	age: 86 yrs	gender: male	disease status: Alzheimer's disease	NA	Fresh-frozen post-mortem brain tissues.	total RNA	Qiagen RNeasy spin columns with DNase treatment.	Cy5	Samples were amplified and labeled using a custom automated two-cycle version of the MessageAmp II kit from Ambion. Sample amplification, labeling, and microarray processing were performed by the Rosetta Inpharmatics Gene Expression Laboratory in Seattle, Wash.	9606	Microarrays were incubated at 40C for 48 hours in a rotating carousel. Hybridizations to custom Agilent microarrays were completed as previously described (Hughes et al. Nat Biotech (2001), 19(4):342-7). Microarrays were washed to remove non-specific hybridized sample. Afterwards, microarrays were dried in an ozone-free nitrogen chamber.	Microarrays were scanned using the Agilent LP2 laser scanner. The scanner output is a Tiff file, which contains the quantitative hybridization data from each individual microarray. The Tiff files were then processed using Rosetta custom feature extraction software.	Dorsolateral prefrontal cortex (DLPFC)	Data were processed using the Rosetta Resolver system. Rosetta's custom feature extraction software performs error modeling before data are loaded into the Resolver system. The Resolver system performs a squeeze operation that combines replicates of the same sequence in an array while applying error weighting. The error weighting consists of adjusting for additive and multiplicative noise. A P-va…	GPL4372	Jun,,Zhu	junzhu_99@yahoo.com	Genetics and Genomic Sciences	Icahn Medical School at Mount Sinai	One Gustave L Levy, Box 1498	New York	NY	10029	USA	NONE	39280	86 yrs	Alzheimer's disease
GSM1423935	PFC_156	GSM1423935	Public on Jul 31 2014	Jul 01 2014	Jul 31 2014	RNA	2	HBTRC_PF_Pool_156	Homo sapiens	tissue: prefrontal cortex brain	sample type: reference	NA	Fresh-frozen post-mortem brain tissues.	total RNA	Qiagen RNeasy spin columns with DNase treatment.	Cy3	Samples were amplified and labeled using a custom automated two-cycle version of the MessageAmp II kit from Ambion. Sample amplification, labeling, and microarray processing were performed by the Rosetta Inpharmatics Gene Expression Laboratory in Seattle, Wash.	9606	PFC_156	Homo sapiens	tissue: prefrontal cortex brain	age: 73 yrs	gender: male	disease status: Alzheimer's disease	NA	Fresh-frozen post-mortem brain tissues.	total RNA	Qiagen RNeasy spin columns with DNase treatment.	Cy5	Samples were amplified and labeled using a custom automated two-cycle version of the MessageAmp II kit from Ambion. Sample amplification, labeling, and microarray processing were performed by the Rosetta Inpharmatics Gene Expression Laboratory in Seattle, Wash.	9606	Microarrays were incubated at 40C for 48 hours in a rotating carousel. Hybridizations to custom Agilent microarrays were completed as previously described (Hughes et al. Nat Biotech (2001), 19(4):342-7). Microarrays were washed to remove non-specific hybridized sample. Afterwards, microarrays were dried in an ozone-free nitrogen chamber.	Microarrays were scanned using the Agilent LP2 laser scanner. The scanner output is a Tiff file, which contains the quantitative hybridization data from each individual microarray. The Tiff files were then processed using Rosetta custom feature extraction software.	Dorsolateral prefrontal cortex (DLPFC)	Data were processed using the Rosetta Resolver system. Rosetta's custom feature extraction software performs error modeling before data are loaded into the Resolver system. The Resolver system performs a squeeze operation that combines replicates of the same sequence in an array while applying error weighting. The error weighting consists of adjusting for additive and multiplicative noise. A P-va…	GPL4372	Jun,,Zhu	junzhu_99@yahoo.com	Genetics and Genomic Sciences	Icahn Medical School at Mount Sinai	One Gustave L Levy, Box 1498	New York	NY	10029	USA	NONE	39280	73 yrs	Alzheimer's disease
GSM1423936	PFC_157	GSM1423936	Public on Jul 31 2014	Jul 01 2014	Jul 31 2014	RNA	2	HBTRC_PF_Pool_157	Homo sapiens	tissue: prefrontal cortex brain	sample type: reference	NA	Fresh-frozen post-mortem brain tissues.	total RNA	Qiagen RNeasy spin columns with DNase treatment.	Cy3	Samples were amplified and labeled using a custom automated two-cycle version of the MessageAmp II kit from Ambion. Sample amplification, labeling, and microarray processing were performed by the Rosetta Inpharmatics Gene Expression Laboratory in Seattle, Wash.	9606	PFC_157	Homo sapiens	tissue: prefrontal cortex brain	age: 84 yrs	gender: female	disease status: Alzheimer's disease	NA	Fresh-frozen post-mortem brain tissues.	total RNA	Qiagen RNeasy spin columns with DNase treatment.	Cy5	Samples were amplified and labeled using a custom automated two-cycle version of the MessageAmp II kit from Ambion. Sample amplification, labeling, and microarray processing were performed by the Rosetta Inpharmatics Gene Expression Laboratory in Seattle, Wash.	9606	Microarrays were incubated at 40C for 48 hours in a rotating carousel. Hybridizations to custom Agilent microarrays were completed as previously described (Hughes et al. Nat Biotech (2001), 19(4):342-7). Microarrays were washed to remove non-specific hybridized sample. Afterwards, microarrays were dried in an ozone-free nitrogen chamber.	Microarrays were scanned using the Agilent LP2 laser scanner. The scanner output is a Tiff file, which contains the quantitative hybridization data from each individual microarray. The Tiff files were then processed using Rosetta custom feature extraction software.	Dorsolateral prefrontal cortex (DLPFC)	Data were processed using the Rosetta Resolver system. Rosetta's custom feature extraction software performs error modeling before data are loaded into the Resolver system. The Resolver system performs a squeeze operation that combines replicates of the same sequence in an array while applying error weighting. The error weighting consists of adjusting for additive and multiplicative noise. A P-va…	GPL4372	Jun,,Zhu	junzhu_99@yahoo.com	Genetics and Genomic Sciences	Icahn Medical School at Mount Sinai	One Gustave L Levy, Box 1498	New York	NY	10029	USA	NONE	39280	84 yrs	Alzheimer's disease
GSM1423937	PFC_158	GSM1423937	Public on Jul 31 2014	Jul 01 2014	Jul 31 2014	RNA	2	HBTRC_PF_Pool_158	Homo sapiens	tissue: prefrontal cortex brain	sample type: reference	NA	Fresh-frozen post-mortem brain tissues.	total RNA	Qiagen RNeasy spin columns with DNase treatment.	Cy3	Samples were amplified and labeled using a custom automated two-cycle version of the MessageAmp II kit from Ambion. Sample amplification, labeling, and microarray processing were performed by the Rosetta Inpharmatics Gene Expression Laboratory in Seattle, Wash.	9606	PFC_158	Homo sapiens	tissue: prefrontal cortex brain	age: 65 yrs	gender: female	disease status: Alzheimer's disease	NA	Fresh-frozen post-mortem brain tissues.	total RNA	Qiagen RNeasy spin columns with DNase treatment.	Cy5	Samples were amplified and labeled using a custom automated two-cycle version of the MessageAmp II kit from Ambion. Sample amplification, labeling, and microarray processing were performed by the Rosetta Inpharmatics Gene Expression Laboratory in Seattle, Wash.	9606	Microarrays were incubated at 40C for 48 hours in a rotating carousel. Hybridizations to custom Agilent microarrays were completed as previously described (Hughes et al. Nat Biotech (2001), 19(4):342-7). Microarrays were washed to remove non-specific hybridized sample. Afterwards, microarrays were dried in an ozone-free nitrogen chamber.	Microarrays were scanned using the Agilent LP2 laser scanner. The scanner output is a Tiff file, which contains the quantitative hybridization data from each individual microarray. The Tiff files were then processed using Rosetta custom feature extraction software.	Dorsolateral prefrontal cortex (DLPFC)	Data were processed using the Rosetta Resolver system. Rosetta's custom feature extraction software performs error modeling before data are loaded into the Resolver system. The Resolver system performs a squeeze operation that combines replicates of the same sequence in an array while applying error weighting. The error weighting consists of adjusting for additive and multiplicative noise. A P-va…	GPL4372	Jun,,Zhu	junzhu_99@yahoo.com	Genetics and Genomic Sciences	Icahn Medical School at Mount Sinai	One Gustave L Levy, Box 1498	New York	NY	10029	USA	NONE	39280	65 yrs	Alzheimer's disease
GSM1423938	PFC_159	GSM1423938	Public on Jul 31 2014	Jul 01 2014	Jul 31 2014	RNA	2	HBTRC_PF_Pool_159	Homo sapiens	tissue: prefrontal cortex brain	sample type: reference	NA	Fresh-frozen post-mortem brain tissues.	total RNA	Qiagen RNeasy spin columns with DNase treatment.	Cy3	Samples were amplified and labeled using a custom automated two-cycle version of the MessageAmp II kit from Ambion. Sample amplification, labeling, and microarray processing were performed by the Rosetta Inpharmatics Gene Expression Laboratory in Seattle, Wash.	9606	PFC_159	Homo sapiens	tissue: prefrontal cortex brain	age: 61 yrs	gender: female	disease status: Alzheimer's disease	NA	Fresh-frozen post-mortem brain tissues.	total RNA	Qiagen RNeasy spin columns with DNase treatment.	Cy5	Samples were amplified and labeled using a custom automated two-cycle version of the MessageAmp II kit from Ambion. Sample amplification, labeling, and microarray processing were performed by the Rosetta Inpharmatics Gene Expression Laboratory in Seattle, Wash.	9606	Microarrays were incubated at 40C for 48 hours in a rotating carousel. Hybridizations to custom Agilent microarrays were completed as previously described (Hughes et al. Nat Biotech (2001), 19(4):342-7). Microarrays were washed to remove non-specific hybridized sample. Afterwards, microarrays were dried in an ozone-free nitrogen chamber.	Microarrays were scanned using the Agilent LP2 laser scanner. The scanner output is a Tiff file, which contains the quantitative hybridization data from each individual microarray. The Tiff files were then processed using Rosetta custom feature extraction software.	Dorsolateral prefrontal cortex (DLPFC)	Data were processed using the Rosetta Resolver system. Rosetta's custom feature extraction software performs error modeling before data are loaded into the Resolver system. The Resolver system performs a squeeze operation that combines replicates of the same sequence in an array while applying error weighting. The error weighting consists of adjusting for additive and multiplicative noise. A P-va…	GPL4372	Jun,,Zhu	junzhu_99@yahoo.com	Genetics and Genomic Sciences	Icahn Medical School at Mount Sinai	One Gustave L Levy, Box 1498	New York	NY	10029	USA	NONE	39280	61 yrs	Alzheimer's disease
GSM1423939	PFC_160	GSM1423939	Public on Jul 31 2014	Jul 01 2014	Jul 31 2014	RNA	2	HBTRC_PF_Pool_160	Homo sapiens	tissue: prefrontal cortex brain	sample type: reference	NA	Fresh-frozen post-mortem brain tissues.	total RNA	Qiagen RNeasy spin columns with DNase treatment.	Cy3	Samples were amplified and labeled using a custom automated two-cycle version of the MessageAmp II kit from Ambion. Sample amplification, labeling, and microarray processing were performed by the Rosetta Inpharmatics Gene Expression Laboratory in Seattle, Wash.	9606	PFC_160	Homo sapiens	tissue: prefrontal cortex brain	age: 76 yrs	gender: male	disease status: Alzheimer's disease	NA	Fresh-frozen post-mortem brain tissues.	total RNA	Qiagen RNeasy spin columns with DNase treatment.	Cy5	Samples were amplified and labeled using a custom automated two-cycle version of the MessageAmp II kit from Ambion. Sample amplification, labeling, and microarray processing were performed by the Rosetta Inpharmatics Gene Expression Laboratory in Seattle, Wash.	9606	Microarrays were incubated at 40C for 48 hours in a rotating carousel. Hybridizations to custom Agilent microarrays were completed as previously described (Hughes et al. Nat Biotech (2001), 19(4):342-7). Microarrays were washed to remove non-specific hybridized sample. Afterwards, microarrays were dried in an ozone-free nitrogen chamber.	Microarrays were scanned using the Agilent LP2 laser scanner. The scanner output is a Tiff file, which contains the quantitative hybridization data from each individual microarray. The Tiff files were then processed using Rosetta custom feature extraction software.	Dorsolateral prefrontal cortex (DLPFC)	Data were processed using the Rosetta Resolver system. Rosetta's custom feature extraction software performs error modeling before data are loaded into the Resolver system. The Resolver system performs a squeeze operation that combines replicates of the same sequence in an array while applying error weighting. The error weighting consists of adjusting for additive and multiplicative noise. A P-va…	GPL4372	Jun,,Zhu	junzhu_99@yahoo.com	Genetics and Genomic Sciences	Icahn Medical School at Mount Sinai	One Gustave L Levy, Box 1498	New York	NY	10029	USA	NONE	39280	76 yrs	Alzheimer's disease
GSM1423940	PFC_161	GSM1423940	Public on Jul 31 2014	Jul 01 2014	Jul 31 2014	RNA	2	HBTRC_PF_Pool_161	Homo sapiens	tissue: prefrontal cortex brain	sample type: reference	NA	Fresh-frozen post-mortem brain tissues.	total RNA	Qiagen RNeasy spin columns with DNase treatment.	Cy3	Samples were amplified and labeled using a custom automated two-cycle version of the MessageAmp II kit from Ambion. Sample amplification, labeling, and microarray processing were performed by the Rosetta Inpharmatics Gene Expression Laboratory in Seattle, Wash.	9606	PFC_161	Homo sapiens	tissue: prefrontal cortex brain	age: 98 yrs	gender: male	disease status: Alzheimer's disease	NA	Fresh-frozen post-mortem brain tissues.	total RNA	Qiagen RNeasy spin columns with DNase treatment.	Cy5	Samples were amplified and labeled using a custom automated two-cycle version of the MessageAmp II kit from Ambion. Sample amplification, labeling, and microarray processing were performed by the Rosetta Inpharmatics Gene Expression Laboratory in Seattle, Wash.	9606	Microarrays were incubated at 40C for 48 hours in a rotating carousel. Hybridizations to custom Agilent microarrays were completed as previously described (Hughes et al. Nat Biotech (2001), 19(4):342-7). Microarrays were washed to remove non-specific hybridized sample. Afterwards, microarrays were dried in an ozone-free nitrogen chamber.	Microarrays were scanned using the Agilent LP2 laser scanner. The scanner output is a Tiff file, which contains the quantitative hybridization data from each individual microarray. The Tiff files were then processed using Rosetta custom feature extraction software.	Dorsolateral prefrontal cortex (DLPFC)	Data were processed using the Rosetta Resolver system. Rosetta's custom feature extraction software performs error modeling before data are loaded into the Resolver system. The Resolver system performs a squeeze operation that combines replicates of the same sequence in an array while applying error weighting. The error weighting consists of adjusting for additive and multiplicative noise. A P-va…	GPL4372	Jun,,Zhu	junzhu_99@yahoo.com	Genetics and Genomic Sciences	Icahn Medical School at Mount Sinai	One Gustave L Levy, Box 1498	New York	NY	10029	USA	NONE	39280	98 yrs	Alzheimer's disease
GSM1423941	PFC_162	GSM1423941	Public on Jul 31 2014	Jul 01 2014	Jul 31 2014	RNA	2	HBTRC_PF_Pool_162	Homo sapiens	tissue: prefrontal cortex brain	sample type: reference	NA	Fresh-frozen post-mortem brain tissues.	total RNA	Qiagen RNeasy spin columns with DNase treatment.	Cy3	Samples were amplified and labeled using a custom automated two-cycle version of the MessageAmp II kit from Ambion. Sample amplification, labeling, and microarray processing were performed by the Rosetta Inpharmatics Gene Expression Laboratory in Seattle, Wash.	9606	PFC_162	Homo sapiens	tissue: prefrontal cortex brain	age: 72 yrs	gender: male	disease status: Alzheimer's disease	NA	Fresh-frozen post-mortem brain tissues.	total RNA	Qiagen RNeasy spin columns with DNase treatment.	Cy5	Samples were amplified and labeled using a custom automated two-cycle version of the MessageAmp II kit from Ambion. Sample amplification, labeling, and microarray processing were performed by the Rosetta Inpharmatics Gene Expression Laboratory in Seattle, Wash.	9606	Microarrays were incubated at 40C for 48 hours in a rotating carousel. Hybridizations to custom Agilent microarrays were completed as previously described (Hughes et al. Nat Biotech (2001), 19(4):342-7). Microarrays were washed to remove non-specific hybridized sample. Afterwards, microarrays were dried in an ozone-free nitrogen chamber.	Microarrays were scanned using the Agilent LP2 laser scanner. The scanner output is a Tiff file, which contains the quantitative hybridization data from each individual microarray. The Tiff files were then processed using Rosetta custom feature extraction software.	Dorsolateral prefrontal cortex (DLPFC)	Data were processed using the Rosetta Resolver system. Rosetta's custom feature extraction software performs error modeling before data are loaded into the Resolver system. The Resolver system performs a squeeze operation that combines replicates of the same sequence in an array while applying error weighting. The error weighting consists of adjusting for additive and multiplicative noise. A P-va…	GPL4372	Jun,,Zhu	junzhu_99@yahoo.com	Genetics and Genomic Sciences	Icahn Medical School at Mount Sinai	One Gustave L Levy, Box 1498	New York	NY	10029	USA	NONE	39280	72 yrs	Alzheimer's disease
GSM1423942	PFC_163	GSM1423942	Public on Jul 31 2014	Jul 01 2014	Jul 31 2014	RNA	2	HBTRC_PF_Pool_163	Homo sapiens	tissue: prefrontal cortex brain	sample type: reference	NA	Fresh-frozen post-mortem brain tissues.	total RNA	Qiagen RNeasy spin columns with DNase treatment.	Cy3	Samples were amplified and labeled using a custom automated two-cycle version of the MessageAmp II kit from Ambion. Sample amplification, labeling, and microarray processing were performed by the Rosetta Inpharmatics Gene Expression Laboratory in Seattle, Wash.	9606	PFC_163	Homo sapiens	tissue: prefrontal cortex brain	age: 92 yrs	gender: male	disease status: Alzheimer's disease	NA	Fresh-frozen post-mortem brain tissues.	total RNA	Qiagen RNeasy spin columns with DNase treatment.	Cy5	Samples were amplified and labeled using a custom automated two-cycle version of the MessageAmp II kit from Ambion. Sample amplification, labeling, and microarray processing were performed by the Rosetta Inpharmatics Gene Expression Laboratory in Seattle, Wash.	9606	Microarrays were incubated at 40C for 48 hours in a rotating carousel. Hybridizations to custom Agilent microarrays were completed as previously described (Hughes et al. Nat Biotech (2001), 19(4):342-7). Microarrays were washed to remove non-specific hybridized sample. Afterwards, microarrays were dried in an ozone-free nitrogen chamber.	Microarrays were scanned using the Agilent LP2 laser scanner. The scanner output is a Tiff file, which contains the quantitative hybridization data from each individual microarray. The Tiff files were then processed using Rosetta custom feature extraction software.	Dorsolateral prefrontal cortex (DLPFC)	Data were processed using the Rosetta Resolver system. Rosetta's custom feature extraction software performs error modeling before data are loaded into the Resolver system. The Resolver system performs a squeeze operation that combines replicates of the same sequence in an array while applying error weighting. The error weighting consists of adjusting for additive and multiplicative noise. A P-va…	GPL4372	Jun,,Zhu	junzhu_99@yahoo.com	Genetics and Genomic Sciences	Icahn Medical School at Mount Sinai	One Gustave L Levy, Box 1498	New York	NY	10029	USA	NONE	39280	92 yrs	Alzheimer's disease
GSM1423943	PFC_164	GSM1423943	Public on Jul 31 2014	Jul 01 2014	Jul 31 2014	RNA	2	HBTRC_PF_Pool_164	Homo sapiens	tissue: prefrontal cortex brain	sample type: reference	NA	Fresh-frozen post-mortem brain tissues.	total RNA	Qiagen RNeasy spin columns with DNase treatment.	Cy3	Samples were amplified and labeled using a custom automated two-cycle version of the MessageAmp II kit from Ambion. Sample amplification, labeling, and microarray processing were performed by the Rosetta Inpharmatics Gene Expression Laboratory in Seattle, Wash.	9606	PFC_164	Homo sapiens	tissue: prefrontal cortex brain	age: 87 yrs	gender: male	disease status: Alzheimer's disease	NA	Fresh-frozen post-mortem brain tissues.	total RNA	Qiagen RNeasy spin columns with DNase treatment.	Cy5	Samples were amplified and labeled using a custom automated two-cycle version of the MessageAmp II kit from Ambion. Sample amplification, labeling, and microarray processing were performed by the Rosetta Inpharmatics Gene Expression Laboratory in Seattle, Wash.	9606	Microarrays were incubated at 40C for 48 hours in a rotating carousel. Hybridizations to custom Agilent microarrays were completed as previously described (Hughes et al. Nat Biotech (2001), 19(4):342-7). Microarrays were washed to remove non-specific hybridized sample. Afterwards, microarrays were dried in an ozone-free nitrogen chamber.	Microarrays were scanned using the Agilent LP2 laser scanner. The scanner output is a Tiff file, which contains the quantitative hybridization data from each individual microarray. The Tiff files were then processed using Rosetta custom feature extraction software.	Dorsolateral prefrontal cortex (DLPFC)	Data were processed using the Rosetta Resolver system. Rosetta's custom feature extraction software performs error modeling before data are loaded into the Resolver system. The Resolver system performs a squeeze operation that combines replicates of the same sequence in an array while applying error weighting. The error weighting consists of adjusting for additive and multiplicative noise. A P-va…	GPL4372	Jun,,Zhu	junzhu_99@yahoo.com	Genetics and Genomic Sciences	Icahn Medical School at Mount Sinai	One Gustave L Levy, Box 1498	New York	NY	10029	USA	NONE	39280	87 yrs	Alzheimer's disease
GSM1423944	PFC_165	GSM1423944	Public on Jul 31 2014	Jul 01 2014	Jul 31 2014	RNA	2	HBTRC_PF_Pool_165	Homo sapiens	tissue: prefrontal cortex brain	sample type: reference	NA	Fresh-frozen post-mortem brain tissues.	total RNA	Qiagen RNeasy spin columns with DNase treatment.	Cy3	Samples were amplified and labeled using a custom automated two-cycle version of the MessageAmp II kit from Ambion. Sample amplification, labeling, and microarray processing were performed by the Rosetta Inpharmatics Gene Expression Laboratory in Seattle, Wash.	9606	PFC_165	Homo sapiens	tissue: prefrontal cortex brain	age: 93 yrs	gender: female	disease status: Alzheimer's disease	NA	Fresh-frozen post-mortem brain tissues.	total RNA	Qiagen RNeasy spin columns with DNase treatment.	Cy5	Samples were amplified and labeled using a custom automated two-cycle version of the MessageAmp II kit from Ambion. Sample amplification, labeling, and microarray processing were performed by the Rosetta Inpharmatics Gene Expression Laboratory in Seattle, Wash.	9606	Microarrays were incubated at 40C for 48 hours in a rotating carousel. Hybridizations to custom Agilent microarrays were completed as previously described (Hughes et al. Nat Biotech (2001), 19(4):342-7). Microarrays were washed to remove non-specific hybridized sample. Afterwards, microarrays were dried in an ozone-free nitrogen chamber.	Microarrays were scanned using the Agilent LP2 laser scanner. The scanner output is a Tiff file, which contains the quantitative hybridization data from each individual microarray. The Tiff files were then processed using Rosetta custom feature extraction software.	Dorsolateral prefrontal cortex (DLPFC)	Data were processed using the Rosetta Resolver system. Rosetta's custom feature extraction software performs error modeling before data are loaded into the Resolver system. The Resolver system performs a squeeze operation that combines replicates of the same sequence in an array while applying error weighting. The error weighting consists of adjusting for additive and multiplicative noise. A P-va…	GPL4372	Jun,,Zhu	junzhu_99@yahoo.com	Genetics and Genomic Sciences	Icahn Medical School at Mount Sinai	One Gustave L Levy, Box 1498	New York	NY	10029	USA	NONE	39280	93 yrs	Alzheimer's disease
GSM1423945	PFC_166	GSM1423945	Public on Jul 31 2014	Jul 01 2014	Jul 31 2014	RNA	2	HBTRC_PF_Pool_166	Homo sapiens	tissue: prefrontal cortex brain	sample type: reference	NA	Fresh-frozen post-mortem brain tissues.	total RNA	Qiagen RNeasy spin columns with DNase treatment.	Cy3	Samples were amplified and labeled using a custom automated two-cycle version of the MessageAmp II kit from Ambion. Sample amplification, labeling, and microarray processing were performed by the Rosetta Inpharmatics Gene Expression Laboratory in Seattle, Wash.	9606	PFC_166	Homo sapiens	tissue: prefrontal cortex brain	age: 71 yrs	gender: male	disease status: Alzheimer's disease	NA	Fresh-frozen post-mortem brain tissues.	total RNA	Qiagen RNeasy spin columns with DNase treatment.	Cy5	Samples were amplified and labeled using a custom automated two-cycle version of the MessageAmp II kit from Ambion. Sample amplification, labeling, and microarray processing were performed by the Rosetta Inpharmatics Gene Expression Laboratory in Seattle, Wash.	9606	Microarrays were incubated at 40C for 48 hours in a rotating carousel. Hybridizations to custom Agilent microarrays were completed as previously described (Hughes et al. Nat Biotech (2001), 19(4):342-7). Microarrays were washed to remove non-specific hybridized sample. Afterwards, microarrays were dried in an ozone-free nitrogen chamber.	Microarrays were scanned using the Agilent LP2 laser scanner. The scanner output is a Tiff file, which contains the quantitative hybridization data from each individual microarray. The Tiff files were then processed using Rosetta custom feature extraction software.	Dorsolateral prefrontal cortex (DLPFC)	Data were processed using the Rosetta Resolver system. Rosetta's custom feature extraction software performs error modeling before data are loaded into the Resolver system. The Resolver system performs a squeeze operation that combines replicates of the same sequence in an array while applying error weighting. The error weighting consists of adjusting for additive and multiplicative noise. A P-va…	GPL4372	Jun,,Zhu	junzhu_99@yahoo.com	Genetics and Genomic Sciences	Icahn Medical School at Mount Sinai	One Gustave L Levy, Box 1498	New York	NY	10029	USA	NONE	39280	71 yrs	Alzheimer's disease
GSM1423946	PFC_167	GSM1423946	Public on Jul 31 2014	Jul 01 2014	Jul 31 2014	RNA	2	HBTRC_PF_Pool_167	Homo sapiens	tissue: prefrontal cortex brain	sample type: reference	NA	Fresh-frozen post-mortem brain tissues.	total RNA	Qiagen RNeasy spin columns with DNase treatment.	Cy3	Samples were amplified and labeled using a custom automated two-cycle version of the MessageAmp II kit from Ambion. Sample amplification, labeling, and microarray processing were performed by the Rosetta Inpharmatics Gene Expression Laboratory in Seattle, Wash.	9606	PFC_167	Homo sapiens	tissue: prefrontal cortex brain	age: 87 yrs	gender: female	disease status: Alzheimer's disease	NA	Fresh-frozen post-mortem brain tissues.	total RNA	Qiagen RNeasy spin columns with DNase treatment.	Cy5	Samples were amplified and labeled using a custom automated two-cycle version of the MessageAmp II kit from Ambion. Sample amplification, labeling, and microarray processing were performed by the Rosetta Inpharmatics Gene Expression Laboratory in Seattle, Wash.	9606	Microarrays were incubated at 40C for 48 hours in a rotating carousel. Hybridizations to custom Agilent microarrays were completed as previously described (Hughes et al. Nat Biotech (2001), 19(4):342-7). Microarrays were washed to remove non-specific hybridized sample. Afterwards, microarrays were dried in an ozone-free nitrogen chamber.	Microarrays were scanned using the Agilent LP2 laser scanner. The scanner output is a Tiff file, which contains the quantitative hybridization data from each individual microarray. The Tiff files were then processed using Rosetta custom feature extraction software.	Dorsolateral prefrontal cortex (DLPFC)	Data were processed using the Rosetta Resolver system. Rosetta's custom feature extraction software performs error modeling before data are loaded into the Resolver system. The Resolver system performs a squeeze operation that combines replicates of the same sequence in an array while applying error weighting. The error weighting consists of adjusting for additive and multiplicative noise. A P-va…	GPL4372	Jun,,Zhu	junzhu_99@yahoo.com	Genetics and Genomic Sciences	Icahn Medical School at Mount Sinai	One Gustave L Levy, Box 1498	New York	NY	10029	USA	NONE	39280	87 yrs	Alzheimer's disease
GSM1423947	PFC_168	GSM1423947	Public on Jul 31 2014	Jul 01 2014	Jul 31 2014	RNA	2	HBTRC_PF_Pool_168	Homo sapiens	tissue: prefrontal cortex brain	sample type: reference	NA	Fresh-frozen post-mortem brain tissues.	total RNA	Qiagen RNeasy spin columns with DNase treatment.	Cy3	Samples were amplified and labeled using a custom automated two-cycle version of the MessageAmp II kit from Ambion. Sample amplification, labeling, and microarray processing were performed by the Rosetta Inpharmatics Gene Expression Laboratory in Seattle, Wash.	9606	PFC_168	Homo sapiens	tissue: prefrontal cortex brain	age: 82 yrs	gender: male	disease status: Alzheimer's disease	NA	Fresh-frozen post-mortem brain tissues.	total RNA	Qiagen RNeasy spin columns with DNase treatment.	Cy5	Samples were amplified and labeled using a custom automated two-cycle version of the MessageAmp II kit from Ambion. Sample amplification, labeling, and microarray processing were performed by the Rosetta Inpharmatics Gene Expression Laboratory in Seattle, Wash.	9606	Microarrays were incubated at 40C for 48 hours in a rotating carousel. Hybridizations to custom Agilent microarrays were completed as previously described (Hughes et al. Nat Biotech (2001), 19(4):342-7). Microarrays were washed to remove non-specific hybridized sample. Afterwards, microarrays were dried in an ozone-free nitrogen chamber.	Microarrays were scanned using the Agilent LP2 laser scanner. The scanner output is a Tiff file, which contains the quantitative hybridization data from each individual microarray. The Tiff files were then processed using Rosetta custom feature extraction software.	Dorsolateral prefrontal cortex (DLPFC)	Data were processed using the Rosetta Resolver system. Rosetta's custom feature extraction software performs error modeling before data are loaded into the Resolver system. The Resolver system performs a squeeze operation that combines replicates of the same sequence in an array while applying error weighting. The error weighting consists of adjusting for additive and multiplicative noise. A P-va…	GPL4372	Jun,,Zhu	junzhu_99@yahoo.com	Genetics and Genomic Sciences	Icahn Medical School at Mount Sinai	One Gustave L Levy, Box 1498	New York	NY	10029	USA	NONE	39280	82 yrs	Alzheimer's disease
GSM1423948	PFC_169	GSM1423948	Public on Jul 31 2014	Jul 01 2014	Jul 31 2014	RNA	2	HBTRC_PF_Pool_169	Homo sapiens	tissue: prefrontal cortex brain	sample type: reference	NA	Fresh-frozen post-mortem brain tissues.	total RNA	Qiagen RNeasy spin columns with DNase treatment.	Cy3	Samples were amplified and labeled using a custom automated two-cycle version of the MessageAmp II kit from Ambion. Sample amplification, labeling, and microarray processing were performed by the Rosetta Inpharmatics Gene Expression Laboratory in Seattle, Wash.	9606	PFC_169	Homo sapiens	tissue: prefrontal cortex brain	age: 63 yrs	gender: male	disease status: Alzheimer's disease	NA	Fresh-frozen post-mortem brain tissues.	total RNA	Qiagen RNeasy spin columns with DNase treatment.	Cy5	Samples were amplified and labeled using a custom automated two-cycle version of the MessageAmp II kit from Ambion. Sample amplification, labeling, and microarray processing were performed by the Rosetta Inpharmatics Gene Expression Laboratory in Seattle, Wash.	9606	Microarrays were incubated at 40C for 48 hours in a rotating carousel. Hybridizations to custom Agilent microarrays were completed as previously described (Hughes et al. Nat Biotech (2001), 19(4):342-7). Microarrays were washed to remove non-specific hybridized sample. Afterwards, microarrays were dried in an ozone-free nitrogen chamber.	Microarrays were scanned using the Agilent LP2 laser scanner. The scanner output is a Tiff file, which contains the quantitative hybridization data from each individual microarray. The Tiff files were then processed using Rosetta custom feature extraction software.	Dorsolateral prefrontal cortex (DLPFC)	Data were processed using the Rosetta Resolver system. Rosetta's custom feature extraction software performs error modeling before data are loaded into the Resolver system. The Resolver system performs a squeeze operation that combines replicates of the same sequence in an array while applying error weighting. The error weighting consists of adjusting for additive and multiplicative noise. A P-va…	GPL4372	Jun,,Zhu	junzhu_99@yahoo.com	Genetics and Genomic Sciences	Icahn Medical School at Mount Sinai	One Gustave L Levy, Box 1498	New York	NY	10029	USA	NONE	39280	63 yrs	Alzheimer's disease
GSM1423949	PFC_170	GSM1423949	Public on Jul 31 2014	Jul 01 2014	Jul 31 2014	RNA	2	HBTRC_PF_Pool_170	Homo sapiens	tissue: prefrontal cortex brain	sample type: reference	NA	Fresh-frozen post-mortem brain tissues.	total RNA	Qiagen RNeasy spin columns with DNase treatment.	Cy3	Samples were amplified and labeled using a custom automated two-cycle version of the MessageAmp II kit from Ambion. Sample amplification, labeling, and microarray processing were performed by the Rosetta Inpharmatics Gene Expression Laboratory in Seattle, Wash.	9606	PFC_170	Homo sapiens	tissue: prefrontal cortex brain	age: 88 yrs	gender: female	disease status: Alzheimer's disease	NA	Fresh-frozen post-mortem brain tissues.	total RNA	Qiagen RNeasy spin columns with DNase treatment.	Cy5	Samples were amplified and labeled using a custom automated two-cycle version of the MessageAmp II kit from Ambion. Sample amplification, labeling, and microarray processing were performed by the Rosetta Inpharmatics Gene Expression Laboratory in Seattle, Wash.	9606	Microarrays were incubated at 40C for 48 hours in a rotating carousel. Hybridizations to custom Agilent microarrays were completed as previously described (Hughes et al. Nat Biotech (2001), 19(4):342-7). Microarrays were washed to remove non-specific hybridized sample. Afterwards, microarrays were dried in an ozone-free nitrogen chamber.	Microarrays were scanned using the Agilent LP2 laser scanner. The scanner output is a Tiff file, which contains the quantitative hybridization data from each individual microarray. The Tiff files were then processed using Rosetta custom feature extraction software.	Dorsolateral prefrontal cortex (DLPFC)	Data were processed using the Rosetta Resolver system. Rosetta's custom feature extraction software performs error modeling before data are loaded into the Resolver system. The Resolver system performs a squeeze operation that combines replicates of the same sequence in an array while applying error weighting. The error weighting consists of adjusting for additive and multiplicative noise. A P-va…	GPL4372	Jun,,Zhu	junzhu_99@yahoo.com	Genetics and Genomic Sciences	Icahn Medical School at Mount Sinai	One Gustave L Levy, Box 1498	New York	NY	10029	USA	NONE	39280	88 yrs	Alzheimer's disease
GSM1423950	PFC_171	GSM1423950	Public on Jul 31 2014	Jul 01 2014	Jul 31 2014	RNA	2	HBTRC_PF_Pool_171	Homo sapiens	tissue: prefrontal cortex brain	sample type: reference	NA	Fresh-frozen post-mortem brain tissues.	total RNA	Qiagen RNeasy spin columns with DNase treatment.	Cy3	Samples were amplified and labeled using a custom automated two-cycle version of the MessageAmp II kit from Ambion. Sample amplification, labeling, and microarray processing were performed by the Rosetta Inpharmatics Gene Expression Laboratory in Seattle, Wash.	9606	PFC_171	Homo sapiens	tissue: prefrontal cortex brain	age: 77 yrs	gender: male	disease status: Alzheimer's disease	NA	Fresh-frozen post-mortem brain tissues.	total RNA	Qiagen RNeasy spin columns with DNase treatment.	Cy5	Samples were amplified and labeled using a custom automated two-cycle version of the MessageAmp II kit from Ambion. Sample amplification, labeling, and microarray processing were performed by the Rosetta Inpharmatics Gene Expression Laboratory in Seattle, Wash.	9606	Microarrays were incubated at 40C for 48 hours in a rotating carousel. Hybridizations to custom Agilent microarrays were completed as previously described (Hughes et al. Nat Biotech (2001), 19(4):342-7). Microarrays were washed to remove non-specific hybridized sample. Afterwards, microarrays were dried in an ozone-free nitrogen chamber.	Microarrays were scanned using the Agilent LP2 laser scanner. The scanner output is a Tiff file, which contains the quantitative hybridization data from each individual microarray. The Tiff files were then processed using Rosetta custom feature extraction software.	Dorsolateral prefrontal cortex (DLPFC)	Data were processed using the Rosetta Resolver system. Rosetta's custom feature extraction software performs error modeling before data are loaded into the Resolver system. The Resolver system performs a squeeze operation that combines replicates of the same sequence in an array while applying error weighting. The error weighting consists of adjusting for additive and multiplicative noise. A P-va…	GPL4372	Jun,,Zhu	junzhu_99@yahoo.com	Genetics and Genomic Sciences	Icahn Medical School at Mount Sinai	One Gustave L Levy, Box 1498	New York	NY	10029	USA	NONE	39280	77 yrs	Alzheimer's disease
GSM1423951	PFC_172	GSM1423951	Public on Jul 31 2014	Jul 01 2014	Jul 31 2014	RNA	2	HBTRC_PF_Pool_172	Homo sapiens	tissue: prefrontal cortex brain	sample type: reference	NA	Fresh-frozen post-mortem brain tissues.	total RNA	Qiagen RNeasy spin columns with DNase treatment.	Cy3	Samples were amplified and labeled using a custom automated two-cycle version of the MessageAmp II kit from Ambion. Sample amplification, labeling, and microarray processing were performed by the Rosetta Inpharmatics Gene Expression Laboratory in Seattle, Wash.	9606	PFC_172	Homo sapiens	tissue: prefrontal cortex brain	age: 77 yrs	gender: male	disease status: Alzheimer's disease	NA	Fresh-frozen post-mortem brain tissues.	total RNA	Qiagen RNeasy spin columns with DNase treatment.	Cy5	Samples were amplified and labeled using a custom automated two-cycle version of the MessageAmp II kit from Ambion. Sample amplification, labeling, and microarray processing were performed by the Rosetta Inpharmatics Gene Expression Laboratory in Seattle, Wash.	9606	Microarrays were incubated at 40C for 48 hours in a rotating carousel. Hybridizations to custom Agilent microarrays were completed as previously described (Hughes et al. Nat Biotech (2001), 19(4):342-7). Microarrays were washed to remove non-specific hybridized sample. Afterwards, microarrays were dried in an ozone-free nitrogen chamber.	Microarrays were scanned using the Agilent LP2 laser scanner. The scanner output is a Tiff file, which contains the quantitative hybridization data from each individual microarray. The Tiff files were then processed using Rosetta custom feature extraction software.	Dorsolateral prefrontal cortex (DLPFC)	Data were processed using the Rosetta Resolver system. Rosetta's custom feature extraction software performs error modeling before data are loaded into the Resolver system. The Resolver system performs a squeeze operation that combines replicates of the same sequence in an array while applying error weighting. The error weighting consists of adjusting for additive and multiplicative noise. A P-va…	GPL4372	Jun,,Zhu	junzhu_99@yahoo.com	Genetics and Genomic Sciences	Icahn Medical School at Mount Sinai	One Gustave L Levy, Box 1498	New York	NY	10029	USA	NONE	39280	77 yrs	Alzheimer's disease
GSM1423952	PFC_173	GSM1423952	Public on Jul 31 2014	Jul 01 2014	Jul 31 2014	RNA	2	HBTRC_PF_Pool_173	Homo sapiens	tissue: prefrontal cortex brain	sample type: reference	NA	Fresh-frozen post-mortem brain tissues.	total RNA	Qiagen RNeasy spin columns with DNase treatment.	Cy3	Samples were amplified and labeled using a custom automated two-cycle version of the MessageAmp II kit from Ambion. Sample amplification, labeling, and microarray processing were performed by the Rosetta Inpharmatics Gene Expression Laboratory in Seattle, Wash.	9606	PFC_173	Homo sapiens	tissue: prefrontal cortex brain	age: 92 yrs	gender: female	disease status: Alzheimer's disease	NA	Fresh-frozen post-mortem brain tissues.	total RNA	Qiagen RNeasy spin columns with DNase treatment.	Cy5	Samples were amplified and labeled using a custom automated two-cycle version of the MessageAmp II kit from Ambion. Sample amplification, labeling, and microarray processing were performed by the Rosetta Inpharmatics Gene Expression Laboratory in Seattle, Wash.	9606	Microarrays were incubated at 40C for 48 hours in a rotating carousel. Hybridizations to custom Agilent microarrays were completed as previously described (Hughes et al. Nat Biotech (2001), 19(4):342-7). Microarrays were washed to remove non-specific hybridized sample. Afterwards, microarrays were dried in an ozone-free nitrogen chamber.	Microarrays were scanned using the Agilent LP2 laser scanner. The scanner output is a Tiff file, which contains the quantitative hybridization data from each individual microarray. The Tiff files were then processed using Rosetta custom feature extraction software.	Dorsolateral prefrontal cortex (DLPFC)	Data were processed using the Rosetta Resolver system. Rosetta's custom feature extraction software performs error modeling before data are loaded into the Resolver system. The Resolver system performs a squeeze operation that combines replicates of the same sequence in an array while applying error weighting. The error weighting consists of adjusting for additive and multiplicative noise. A P-va…	GPL4372	Jun,,Zhu	junzhu_99@yahoo.com	Genetics and Genomic Sciences	Icahn Medical School at Mount Sinai	One Gustave L Levy, Box 1498	New York	NY	10029	USA	NONE	39280	92 yrs	Alzheimer's disease
GSM1423953	PFC_174	GSM1423953	Public on Jul 31 2014	Jul 01 2014	Jul 31 2014	RNA	2	HBTRC_PF_Pool_174	Homo sapiens	tissue: prefrontal cortex brain	sample type: reference	NA	Fresh-frozen post-mortem brain tissues.	total RNA	Qiagen RNeasy spin columns with DNase treatment.	Cy3	Samples were amplified and labeled using a custom automated two-cycle version of the MessageAmp II kit from Ambion. Sample amplification, labeling, and microarray processing were performed by the Rosetta Inpharmatics Gene Expression Laboratory in Seattle, Wash.	9606	PFC_174	Homo sapiens	tissue: prefrontal cortex brain	age: 93 yrs	gender: female	disease status: Alzheimer's disease	NA	Fresh-frozen post-mortem brain tissues.	total RNA	Qiagen RNeasy spin columns with DNase treatment.	Cy5	Samples were amplified and labeled using a custom automated two-cycle version of the MessageAmp II kit from Ambion. Sample amplification, labeling, and microarray processing were performed by the Rosetta Inpharmatics Gene Expression Laboratory in Seattle, Wash.	9606	Microarrays were incubated at 40C for 48 hours in a rotating carousel. Hybridizations to custom Agilent microarrays were completed as previously described (Hughes et al. Nat Biotech (2001), 19(4):342-7). Microarrays were washed to remove non-specific hybridized sample. Afterwards, microarrays were dried in an ozone-free nitrogen chamber.	Microarrays were scanned using the Agilent LP2 laser scanner. The scanner output is a Tiff file, which contains the quantitative hybridization data from each individual microarray. The Tiff files were then processed using Rosetta custom feature extraction software.	Dorsolateral prefrontal cortex (DLPFC)	Data were processed using the Rosetta Resolver system. Rosetta's custom feature extraction software performs error modeling before data are loaded into the Resolver system. The Resolver system performs a squeeze operation that combines replicates of the same sequence in an array while applying error weighting. The error weighting consists of adjusting for additive and multiplicative noise. A P-va…	GPL4372	Jun,,Zhu	junzhu_99@yahoo.com	Genetics and Genomic Sciences	Icahn Medical School at Mount Sinai	One Gustave L Levy, Box 1498	New York	NY	10029	USA	NONE	39280	93 yrs	Alzheimer's disease
[truncated: 450 more rows]
[truncated: 4 more columns]
